# Supplementary material for: HSD17B7 gene in self‐renewal and oncogenicity of keratinocytes from Black versus White populations
Source: EMBO Mol Med. 2021 Jun 29;13(7):e14133. doi: 10.15252/emmm.202114133 (PMC8261506; doi:10.15252/emmm.202114133)
Supplement: Supplementary file 2 — Table EV1 [file EMMM-13-e14133-s007.xlsx]

## Sheet: Foglio1
	Table EV1 (related to Fig 4A). List of Common Genes in HKCs and TCGA HNSCCs datasets.
		HKC							HNSC - TCGA
Gene.Symbol	Gene.Description	Black vs White Log2FoldChange	Black vs White FoldChange	log2 average expression level in Black	log2 average expression level in White	P-value	FDR P-val	p-value Rank	Black vs White Log2FoldChange	Black vs White FoldChange	log2 average expression level in Black	log2 average expression level in White	P-value	q-Value	p-value Rank
HSD17B7	hydroxysteroid (17-beta) dehydrogenase 7	0.739848	1.67	11.46	10.72	0.0002	0.2393	4	0.5	1.41421	8.02	7.54	7.403e-05	0.018	6
GSTM3	glutathione S-transferase mu 3 (brain)	1.88362	3.69	10.29	8.4	4.51e-05	0.1275	2	1.1	2.14355	9.66	8.56	0.001206	0.0802	9
RPS26	Homo sapiens ribosomal protein S26, mRNA (cDNA clone MGC:104291 IMAGE:4287636), complete cds.	0.650765	1.57	18.55	18.2	0.0003	0.1432	5	0.5	1.41421	9.95	9.41	0.0002457	0.0376	8
ABCC3	ATP binding cassette subfamily C member 3	0.704872	1.63	9.77	9.07	6.41e-05	0.1403	3	0.6	1.51572	9.18	8.56	0.00554	0.17	14
ASNS	asparagine synthetase (glutamine-hydrolyzing)	0.650765	1.57	14.41	13.76	0.0078	0.5998	13	0.7	1.6245	9.93	9.24	4.27e-05	0.0135	5
GSTT2	glutathione S-transferase theta 2 (gene/pseudogene)	0.871844	1.83	6.76	5.89	0.0033	0.5007	11	1.1	2.14355	6.74	5.66	0.0001846	0.0327	7
GAL	galanin/GMAP prepropeptide	0.704872	1.63	5.21	4.5	0.0025	0.4776	10	1.4	2.63902	5.3	3.94	0.001753	0.0942	11
PLAT	plasminogen activator, tissue	0.613532	1.53	9.03	8.41	0.0019	0.4411	9	0.6	1.51572	11.02	10.39	0.001808	0.0959	12
GSTM1	glutathione S-transferase mu 1	1.27501	2.42	7.35	6.08	0.0261	0.7252	19	3.5	11.3137	8.48	5.01	3.437e-06	0.003018	3
UGT1A1	UDP glucuronosyltransferase 1 family, polypeptide A1; UDP glucuronosyltransferase 1 family, polypeptide A6; UDP glucuronosyltransferase 1 family, polypeptide A4; UDP glucuronosyltransferase 1 family, polypeptide A10; UDP glucuronosyltransferase 1 family, polypeptide A8; UDP glucuronosyltransferase 1 family, polypeptide A7; UDP glucuronosyltransferase 1 family, polypeptide A5; UDP glucuronosyltran…	1.16993	2.25	9.41	8.24	0.0015	0.415	8	0.8	1.7411	2.72	1.95	0.008743	0.198	16
GNAL	guanine nucleotide binding protein (G protein), alpha activating activity polypeptide, olfactory type	0.956057	1.94	11.63	10.67	0.0009	0.3605	7	0.6	1.51572	6.85	6.23	0.0113	0.224	17
GSTM2	glutathione S-transferase mu 2 (muscle)	0.641546	1.56	6.59	5.95	0.0104	0.6347	15	1.5	2.82843	9.44	8	0.001297	0.0845	10
GSTM5	glutathione S-transferase mu 5	0.739848	1.67	6.26	5.52	0.0075	0.5959	12	0.7	1.6245	4.32	3.67	0.0293	0.335	20
GSTM4	glutathione S-transferase mu 4	0.790772	1.73	7.53	6.74	0.0116	0.6471	17	0.6	1.51572	8.83	8.25	0.0113	0.224	18
LGALS9B	lectin, galactoside-binding, soluble, 9B	0.594549	1.51	7.86	7.27	0.0367	0.7644	21	0.9	1.86607	5.23	4.31	0.008218	0.194	15
UPK1B	uroplakin 1B	0.757023	1.69	13.96	13.2	0.028	0.7353	20	1.4	2.63902	6.86	5.45	0.0297	0.336	21
LOC90784	uncharacterized LOC90784	-0.863938	-1.82	6.88	7.74	1.14e-05	0.0575	1	-0.8	-1.7411	7.54	8.36	1.51e-07	0.000381	1
PPIL3	peptidylprolyl isomerase (cyclophilin)-like 3	-0.978196	-1.97	11.81	12.79	0.0004	0.2834	6	-0.6	-1.51572	7.19	7.74	6.79e-07	0.0009795	2
DHX58	DEXH (Asp-Glu-X-His) box polypeptide 58	-0.773996	-1.71	6.51	7.28	0.0112	0.643	16	-0.6	-1.51572	7.93	8.54	2.257e-05	0.009206	4
RRAD	Ras-related associated with diabetes	-0.713696	-1.64	4.76	5.47	0.0083	0.6063	14	-1	-2	8.17	9.18	0.001937	0.0983	13
IL32	interleukin 32	-1.26303	-2.4	6.49	7.75	0.0226	0.7127	18	-0.5	-1.41421	10.7	11.21	0.0193	0.281	19
