# Supplementary material for: HSD17B7 gene in self‐renewal and oncogenicity of keratinocytes from Black versus White populations
Source: EMBO Mol Med. 2021 Jun 29;13(7):e14133. doi: 10.15252/emmm.202114133 (PMC8261506; doi:10.15252/emmm.202114133)
Supplement: Supplementary file 3 — Table EV2 [file EMMM-13-e14133-s008.xlsx]

## Sheet: 6 HSD17B7 eQTLs in GTEX protal
	Table EV2. 6 ancestry-specific eQTLs association to HSD17B7 expression in The Genotype-Tissue Expression (GTEx) Project database
Single-Tissue eQTLs for HSD17B7 expression in The Genotype-Tissue Expression (GTEx) Project database
The Genotype-Tissue Expression (GTEx) Project was supported by the Common Fund of the Office of the Director of the National Institutes of Health, and by NCI, NHGRI, NHLBI, NIDA, NIMH, and NINDS.
The data used for the analyses described in this manuscript were obtained from GTEx Analysis Release V8 (dbGaP Accession phs000424.v8.p2). Webpage link: https://www.gtexportal.org/home/.
NES: Normalized Effect Size.
Gencode Id	SNP Id	Gene Symbol	Variant Id	P-Value	NES	Tissue
ENSG00000132196.13	rs4542196	HSD17B7	chr1_162709355_G_A_b38	1.6e-09	-0.32	Esophagus - Mucosa
ENSG00000132196.13	rs4542196	HSD17B7	chr1_162709355_G_A_b38	7.9e-09	-0.2	Whole Blood
ENSG00000132196.13	rs4542196	HSD17B7	chr1_162709355_G_A_b38	0.00011	-0.17	Cells - Cultured fibroblasts
ENSG00000132196.13	rs2665497	HSD17B7	chr1_162726458_A_G_b38	8e-15	-0.27	Whole Blood
ENSG00000132196.13	rs2665497	HSD17B7	chr1_162726458_A_G_b38	8.3e-13	-0.37	Esophagus - Mucosa
ENSG00000132196.13	rs2665497	HSD17B7	chr1_162726458_A_G_b38	3.7e-07	-0.22	Cells - Cultured fibroblasts
ENSG00000132196.13	rs2665497	HSD17B7	chr1_162726458_A_G_b38	3.8e-05	-0.15	Skin - Sun Exposed (Lower leg)
ENSG00000132196.13	rs1780019	HSD17B7	chr1_162796686_C_T_b38	4.1e-17	-0.3	Whole Blood
ENSG00000132196.13	rs1780019	HSD17B7	chr1_162796686_C_T_b38	1.5e-15	-0.43	Esophagus - Mucosa
ENSG00000132196.13	rs1780019	HSD17B7	chr1_162796686_C_T_b38	8e-07	-0.22	Cells - Cultured fibroblasts
ENSG00000132196.13	rs1780019	HSD17B7	chr1_162796686_C_T_b38	7.4e-06	-0.17	Skin - Sun Exposed (Lower leg)
ENSG00000132196.13	rs1780019	HSD17B7	chr1_162796686_C_T_b38	9.1e-06	-0.19	Lung
ENSG00000132196.13	rs1780019	HSD17B7	chr1_162796686_C_T_b38	1.5e-05	-0.48	Brain - Cerebellar Hemisphere
ENSG00000132196.13	rs1780019	HSD17B7	chr1_162796686_C_T_b38	0.00014	-0.15	Skin - Not Sun Exposed (Suprapubic)
ENSG00000132196.13	rs2805025	HSD17B7	chr1_162762701_G_A_b38	1.6e-16	-0.43	Esophagus - Mucosa
ENSG00000132196.13	rs2805025	HSD17B7	chr1_162762701_G_A_b38	7.8e-16	-0.28	Whole Blood
ENSG00000132196.13	rs2805025	HSD17B7	chr1_162762701_G_A_b38	1.9e-06	-0.18	Skin - Sun Exposed (Lower leg)
ENSG00000132196.13	rs2805025	HSD17B7	chr1_162762701_G_A_b38	2.6e-06	-0.2	Cells - Cultured fibroblasts
ENSG00000132196.13	rs2805025	HSD17B7	chr1_162762701_G_A_b38	5.3e-06	-0.49	Brain - Cerebellar Hemisphere
ENSG00000132196.13	rs2805025	HSD17B7	chr1_162762701_G_A_b38	1.7e-05	-0.38	Brain - Cerebellum
ENSG00000132196.13	rs1780007	HSD17B7	chr1_162778235_A_C_b38	8.4e-18	-0.3	Whole Blood
ENSG00000132196.13	rs1780007	HSD17B7	chr1_162778235_A_C_b38	2e-15	-0.43	Esophagus - Mucosa
ENSG00000132196.13	rs1780007	HSD17B7	chr1_162778235_A_C_b38	7.1e-07	-0.22	Cells - Cultured fibroblasts
ENSG00000132196.13	rs1780007	HSD17B7	chr1_162778235_A_C_b38	1.8e-06	-0.18	Skin - Sun Exposed (Lower leg)
ENSG00000132196.13	rs1780007	HSD17B7	chr1_162778235_A_C_b38	6.9e-06	-0.19	Lung
ENSG00000132196.13	rs1780007	HSD17B7	chr1_162778235_A_C_b38	9.9e-06	-0.49	Brain - Cerebellar Hemisphere
ENSG00000132196.13	rs10737487	HSD17B7	chr1_162697541_G_A_b38	1.5e-09	-0.33	Esophagus - Mucosa
ENSG00000132196.13	rs10737487	HSD17B7	chr1_162697541_G_A_b38	2.5e-08	-0.19	Whole Blood
ENSG00000132196.13	rs10737487	HSD17B7	chr1_162697541_G_A_b38	3.4e-05	-0.46	Brain - Cerebellar Hemisphere
ENSG00000132196.13	rs10737487	HSD17B7	chr1_162697541_G_A_b38	0.00015	-0.14	Skin - Sun Exposed (Lower leg)
