# Supplementary material for: HSD17B7 gene in self‐renewal and oncogenicity of keratinocytes from Black versus White populations
Source: EMBO Mol Med. 2021 Jun 29;13(7):e14133. doi: 10.15252/emmm.202114133 (PMC8261506; doi:10.15252/emmm.202114133)
Supplement: Supplementary file 4 — Dataset EV1 [file EMMM-13-e14133-s004.xlsx]

## Sheet: 164_genes
Dataset EV1 (related to Fig 3A-B, 7B). List of differentially expressed genes in HKC strains from White versus Black donors and Gene Ontology analysis.
GeneID	Gene.Symbol	Gene.Description	log2 average expression level in African	log2 average expression level in Caucasian	African vs Caucasian Fold Change	P-val	FDR P-val	More Expressed in:
TC1700008263.hg.1	ABCC3	ATP binding cassette subfamily C member 3	9.77	9.07	1.63	6.41e-05	0.1403	African
TC1800008234.hg.1	ABHD3	abhydrolase domain containing 3	6.98	6.38	1.51	0.0071	0.5879	African
TC1100008983.hg.1	ACAT1	acetyl-CoA acetyltransferase 1	11.4	10.79	1.52	0.0002	0.2413	African
TC0200011219.hg.1	ACKR3	atypical chemokine receptor 3	9.12	8.24	1.85	0.0185	0.6958	African
TC2000007202.hg.1	ACSS2	acyl-CoA synthetase short-chain family member 2	12.1	11.5	1.52	0.0386	0.7706	African
TC1900007173.hg.1	ADGRE5	adhesion G protein-coupled receptor E5	7.57	6.93	1.56	0.0025	0.4788	African
TC0700007370.hg.1	AEBP1	AE binding protein 1; microRNA 4649	5.95	6.79	-1.79	0.0008	0.3467	Caucasian
TC0100006650.hg.1	AJAP1	adherens junctions associated protein 1	7.65	9	-2.56	5.62e-08	0.0036	Caucasian
TC0X00010532.hg.1	AMOT	angiomotin; microRNA 4329	4.66	5.27	-1.53	0.0028	0.4878	Caucasian
TC1200008601.hg.1	ANO4	anoctamin 4	7.29	8.18	-1.85	0.0047	0.5379	Caucasian
TC0100015337.hg.1	AP4B1	adaptor-related protein complex 4, beta 1 subunit	7.2	6.5	1.63	0.0042	0.528	African
TC0700011876.hg.1	ASNS	asparagine synthetase (glutamine-hydrolyzing)	14.41	13.76	1.57	0.0078	0.5998	African
TC0900008953.hg.1	ASS1	argininosuccinate synthase 1	12.47	11.79	1.6	0.011	0.6398	African
TC1600008646.hg.1	ATP2C2	ATPase, Ca++ transporting, type 2C, member 2	5.86	5.24	1.54	0.0161	0.6805	African
TC1700010274.hg.1	BLMH	bleomycin hydrolase	7.94	7.34	1.52	0.0233	0.7165	African
TC1400008800.hg.1	BTF3P2	basic transcription factor 3, pseudogene 2	7.39	8.06	-1.59	1.49e-05	0.0652	Caucasian
TC0600012708.hg.1	BVES	blood vessel epicardial substance	6.59	7.9	-2.48	0.0001	0.1887	Caucasian
TC0200016455.hg.1	C2orf74	chromosome 2 open reading frame 74	8.68	8.01	1.59	0.0029	0.4917	African
TC0400008686.hg.1	C4orf33	chromosome 4 open reading frame 33	7.8	7.17	1.55	0.0004	0.2834	African
TC0800007888.hg.1	C8orf34	chromosome 8 open reading frame 34	5.69	5.08	1.53	0.011	0.6398	African
TC0800011074.hg.1	C8orf88	chromosome 8 open reading frame 88	5.37	6.17	-1.74	0.0207	0.7075	Caucasian
TC1500009709.hg.1	CA12	carbonic anhydrase XII	12.27	11.65	1.54	0.0038	0.5153	African
TC2100007491.hg.1	CBS	cystathionine-beta-synthase	9.62	10.37	-1.69	0.0064	0.5755	Caucasian
TC1400009980.hg.1	CCDC88C	coiled-coil domain containing 88C	8.32	7.68	1.56	5.49e-05	0.138	African
TC0700010435.hg.1	CDCA7L	cell division cycle associated 7-like	11.95	11.31	1.55	0.0462	0.7851	African
TC1600010561.hg.1	CDH11	cadherin 11, type 2, OB-cadherin (osteoblast)	6.61	7.61	-2	0.0125	0.6543	Caucasian
TC0X00010982.hg.1	CDR1	cerebellar degeneration related protein 1	4.94	5.96	-2.04	7.17e-05	0.1432	Caucasian
TC0X00008596.hg.1	CDR1-AS	Memczak2013 ANTISENSE, CDS, coding, downstream_end, upstream_start, UTR3, UTR5 best transcript NM_004065; CDR1 antisense RNA; CDR1 antisense RNA [Source:HGNC Symbol;Acc:HGNC:48926]	6.34	9.32	-7.87	1.71e-05	0.0684	Caucasian
TC1600008137.hg.1	CES3	carboxylesterase 3; carboxylesterase 2	10.93	12.18	-2.39	0.0002	0.2323	Caucasian
TC2200008186.hg.1	CHCHD10	coiled-coil-helix-coiled-coil-helix domain containing 10	10.47	9.72	1.69	0.0008	0.3394	African
TC0100015102.hg.1	COL11A1	collagen, type XI, alpha 1	3.67	4.29	-1.54	0.0009	0.351	Caucasian
TC2200007780.hg.1	CRELD2	cysteine rich with EGF-like domains 2	9.38	10.13	-1.68	0.0209	0.7107	Caucasian
TC2200009237.hg.1	CRYBB2P1	crystallin beta B2 pseudogene 1	9.3	8.52	1.72	1.52e-06	0.0187	African
TC0100014612.hg.1	CRYZ	crystallin zeta	11.71	11.06	1.57	0.0081	0.6055	African
TC1700010707.hg.1	DHX58	DEXH (Asp-Glu-X-His) box polypeptide 58	6.51	7.28	-1.71	0.0112	0.643	Caucasian
TC1000007641.hg.1	DKK1	dickkopf WNT signaling pathway inhibitor 1	13.68	14.39	-1.64	0.031	0.7489	Caucasian
TC0100014434.hg.1	DLEU2_3	Deleted in lymphocytic leukemia 2 conserved region 3 [Source:RFAM;Acc:RF02107]	6.03	6.8	-1.71	0.0181	0.6958	Caucasian
TC0X00011198.hg.1	DNASE1L1	deoxyribonuclease I-like 1	9.41	8.58	1.77	1.54e-07	0.0045	African
TC0100012242.hg.1	EFCAB2	EF-hand calcium binding domain 2	6.65	6.06	1.51	0.0006	0.3184	African
TC0200007506.hg.1	EPCAM	epithelial cell adhesion molecule	11.53	10.83	1.63	0.0099	0.6292	African
TC0300008952.hg.1	FAIM	Fas apoptotic inhibitory molecule	7.46	8.12	-1.57	0.0022	0.4504	Caucasian
TC1700009318.hg.1	FAM101B	family with sequence similarity 101, member B	8.65	10.1	-2.73	1.14e-05	0.0575	Caucasian
TC0900007333.hg.1	FAM27E3	family with sequence similarity 27, member E3	6.47	7.12	-1.58	0.0402	0.7729	Caucasian
TC2200007416.hg.1	FAM83F	family with sequence similarity 83, member F	10.33	9.73	1.51	0.0101	0.6332	African
TC0100013761.hg.1	FHL3	four and a half LIM domains 3	8.78	8.01	1.71	0.0001	0.1631	African
TC0900008168.hg.1	FOXE1	forkhead box E1	4.55	5.26	-1.63	0.015	0.6727	Caucasian
TC1100008199.hg.1	GAL	galanin/GMAP prepropeptide	5.21	4.5	1.63	0.0025	0.4776	African
TC1800006706.hg.1	GNAL	guanine nucleotide binding protein (G protein), alpha activating activity polypeptide, olfactory type	11.63	10.67	1.94	0.0009	0.3605	African
TC1400009421.hg.1	GPX2	glutathione peroxidase 2	7.82	8.9	-2.12	0.0011	0.3796	Caucasian
TC0800010034.hg.1	GSR	glutathione reductase	10.98	10.25	1.65	0.0072	0.5879	African
TC0100018263.hg.1	GSTM1	glutathione S-transferase mu 1	7.35	6.08	2.42	0.0261	0.7252	African
TC0100018262.hg.1	GSTM2	glutathione S-transferase mu 2 (muscle)	6.59	5.95	1.56	0.0104	0.6347	African
TC0100015211.hg.1	GSTM3	glutathione S-transferase mu 3 (brain)	10.29	8.4	3.69	4.51e-05	0.1275	African
TC0100018261.hg.1	GSTM4	glutathione S-transferase mu 4	7.53	6.74	1.73	0.0116	0.6471	African
TC0100018265.hg.1	GSTM5	glutathione S-transferase mu 5	6.26	5.52	1.67	0.0075	0.5959	African
TC1000008800.hg.1	GSTO1	glutathione S-transferase omega 1	11.35	10.17	2.26	5.28e-06	0.0413	African
TC2200006878.hg.1	GSTT2	glutathione S-transferase theta 2 (gene/pseudogene)	6.76	5.89	1.83	0.0033	0.5007	African
TC2200008201.hg.1	GSTT2B	glutathione S-transferase theta 2 (gene/pseudogene); glutathione S-transferase theta 2B (gene/pseudogene)	7.36	6.59	1.71	0.0072	0.5879	Caucasian
TC0800011646.hg.1	HAS2	hyaluronan synthase 2	6.02	8.05	-4.09	0.0025	0.4769	Caucasian
TC1100008795.hg.1	HEPHL1	hephaestin-like 1	12.07	13.6	-2.89	0.0008	0.3454	Caucasian
TC0700007000.hg.1	HOTAIRM1	HOXA transcript antisense RNA, myeloid-specific 1	10.07	9.27	1.75	0.0109	0.6395	African
TC0100010389.hg.1	HSD17B7	hydroxysteroid (17-beta) dehydrogenase 7	11.46	10.72	1.67	0.0002	0.2393	African
TC0200010745.hg.1	IGFBP2	insulin like growth factor binding protein 2	8.67	7.36	2.47	0.0031	0.4941	African
TC0200008663.hg.1	IL1R2	interleukin 1 receptor, type II	9.17	10.8	-3.11	0.0073	0.5915	Caucasian
TC1600006658.hg.1	IL32	interleukin 32	6.49	7.75	-2.4	0.0226	0.7127	Caucasian
TC0700012755.hg.1	KIAA1549	KIAA1549	6.31	6.93	-1.54	0.0241	0.7184	Caucasian
TC1700010675.hg.1	KRT13	keratin 13, type I	8.88	7.9	1.97	0.0475	0.7886	African
TC1700012413.hg.1	KRT34	keratin 34, type I	9.73	8.96	1.71	0.0427	0.7774	African
TC1300008840.hg.1	LCP1	lymphocyte cytosolic protein 1 (L-plastin)	6.13	4.77	2.58	0.0055	0.5538	African
TC1700010050.hg.1	LGALS9B	lectin, galactoside-binding, soluble, 9B	7.86	7.27	1.51	0.0367	0.7644	African
TC0200016485.hg.1	LINC00152	long intergenic non-protein coding RNA 152	14.04	13.4	1.56	8.87e-06	0.0508	African
TC1000006683.hg.1	LINC00707	long intergenic non-protein coding RNA 707	10.06	10.78	-1.65	0.0107	0.6367	Caucasian
TC1000010657.hg.1	LINC01468	long intergenic non-protein coding RNA 1468	10.19	9.43	1.69	0.0085	0.6063	African
TC0600013316.hg.1	LOC100130476	uncharacterized LOC100130476; novel transcript, antisense to TNFAIP3	6.51	5.85	1.58	0.0497	0.7916	African
TC0400012840.hg.1	LOC100507487	uncharacterized LOC100507487; novel transcript	7.93	6.99	1.93	0.0078	0.5998	African
TC0100011355.hg.1	LOC284581	uncharacterized LOC284581	3.97	4.97	-1.99	6.07e-05	0.1401	Caucasian
TC0900010213.hg.1	LOC403323	uncharacterized LOC403323; Transcript Identified by AceView, Entrez Gene ID(s) 389740; novel transcript	5.04	4.42	1.54	0.0017	0.4329	African
TC0200016701.hg.1	LOC90784	uncharacterized LOC90784	6.88	7.74	-1.82	1.14e-05	0.0575	Caucasian
TC1500007829.hg.1	LOXL1	lysyl oxidase-like 1	7.76	7.06	1.62	0.0053	0.5495	African
TC0100014766.hg.1	LPAR3	lysophosphatidic acid receptor 3	11.61	10.91	1.63	0.0017	0.4329	African
TC0300011423.hg.1	LRIG1	leucine-rich repeats and immunoglobulin-like domains 1	8.7	8.06	1.56	0.0068	0.5834	African
TC1200012590.hg.1	LRRC23	leucine rich repeat containing 23	6.55	5.93	1.53	0.0005	0.3	African
TC0800012088.hg.1	LY6D	lymphocyte antigen 6 complex, locus D	11.93	10.97	1.94	0.0457	0.7844	African
TC14_GL000194v1_random00006432.hg.1	MAFIP	MAFF interacting protein (pseudogene); tektin 4 pseudogene 2	8.59	9.2	-1.53	0.0315	0.7508	Caucasian
TC0100011665.hg.1	Mar.01	mitochondrial amidoxime reducing component 1	5.54	4.82	1.64	0.0028	0.4879	African
TC2200008903.hg.1	MCAT	malonyl-CoA-acyl carrier protein transacylase	11.76	11.12	1.56	3.31e-06	0.0321	African
TC0700009145.hg.1	MEST	mesoderm specific transcript	8.49	9.23	-1.67	0.0162	0.6813	Caucasian
TC0500008712.hg.1	MIR4461	microRNA 4461	14.15	13.46	1.62	0.0372	0.766	African
TC0900006569.hg.1	MLANA	melan-A	4.77	5.95	-2.26	0.0004	0.2834	Caucasian
TC1800007411.hg.1	NEDD4L	neural precursor cell expressed, developmentally down-regulated 4-like, E3 ubiquitin protein ligase	12.85	13.7	-1.8	0.0005	0.3014	Caucasian
TC1400008940.hg.1	NFKBIA	nuclear factor of kappa light polypeptide gene enhancer in B-cells inhibitor, alpha	11.39	12.18	-1.73	0.0005	0.2927	Caucasian
TC0900010825.hg.1	NINJ1	ninjurin 1	6.38	7.09	-1.63	8.06e-05	0.1458	Caucasian
TC0100011999.hg.1	NTPCR	nucleoside-triphosphatase, cancer-related	9.27	8.64	1.55	0.0002	0.1925	African
TC0900007038.hg.1	NUDT2	nudix hydrolase 2	9.34	8.71	1.56	0.0088	0.6148	African
TC1000011183.hg.1	NUTM2B-AS1	NUTM2B antisense RNA 1	10.03	9.35	1.6	0.0009	0.3605	African
TC0700009977.hg.1	PDGFA	platelet-derived growth factor alpha polypeptide	9.13	8.51	1.54	0.0013	0.3992	African
TC0100006818.hg.1	PGD	phosphogluconate dehydrogenase	9.71	9.1	1.53	0.0004	0.2834	African
TC0600006976.hg.1	PHACTR1	phosphatase and actin regulator 1	3.77	4.39	-1.54	0.0004	0.2834	Caucasian
TC0500012093.hg.1	PITX1	paired-like homeodomain 1	7.87	7.26	1.53	0.0152	0.6756	African
TC1100006456.hg.1	PKP3	plakophilin 3	8.1	7.5	1.52	0.0021	0.4484	African
TC0800010275.hg.1	PLAT	plasminogen activator, tissue	9.03	8.41	1.53	0.0019	0.4411	African
TC0100018399.hg.1	PLEKHG5	pleckstrin homology domain containing, family G (with RhoGef domain) member 5	7.76	8.36	-1.52	0.0008	0.3467	Caucasian
TC1700009850.hg.1	PMP22	peripheral myelin protein 22	5.7	6.6	-1.87	0.0024	0.4709	Caucasian
TC1100009707.hg.1	POLR2L	polymerase (RNA) II (DNA directed) polypeptide L, 7.6kDa	13.36	14.1	-1.68	0.0116	0.6471	Caucasian
TC0200015399.hg.1	PPIL3	peptidylprolyl isomerase (cyclophilin)-like 3	11.81	12.79	-1.97	0.0004	0.2834	Caucasian
TC0400009904.hg.1	PPP2R2C	protein phosphatase 2, regulatory subunit B, gamma	7.12	5.73	2.61	0.0003	0.2592	African
TC0600008972.hg.1	PRDM1	PR domain containing 1, with ZNF domain	9.56	10.48	-1.9	0.0237	0.7173	Caucasian
TC1100007050.hg.1	PRMT3	protein arginine methyltransferase 3	11.1	10.51	1.51	0.001	0.3765	African
TC0700007623.hg.1	PSPHP1	phosphoserine phosphatase pseudogene 1 [Source:HGNC Symbol;Acc:HGNC:9578]	14.41	13.4	2.01	2.25e-07	0.0051	African
TC0700012159.hg.1	PUS7	pseudouridylate synthase 7 (putative)	9.59	9	1.51	0.0012	0.3878	African
TC0300008316.hg.1	PVRL3	poliovirus receptor-related 3	4.03	4.63	-1.52	0.0002	0.2275	Caucasian
TC0200011503.hg.1	PXDN	peroxidasin	9.08	9.73	-1.56	0.0019	0.4423	Caucasian
TC2000007015.hg.1	PYGB	phosphorylase, glycogen; brain	12.68	13.62	-1.91	4.33e-07	0.0076	Caucasian
TC2000006446.hg.1	RBCK1	RanBP-type and C3HC4-type zinc finger containing 1	9.86	8.4	2.75	7.8e-06	0.0508	African
TC1100012981.hg.1	RCN1	reticulocalbin 1, EF-hand calcium binding domain	13.57	14.25	-1.6	0.0027	0.4862	Caucasian
TC0200006891.hg.1	RHOB	ras homolog family member B	7.78	8.45	-1.59	0.0015	0.415	Caucasian
TC0300008622.hg.1	RNU6-232P	RNA, U6 small nuclear 232, pseudogene [Source:HGNC Symbol;Acc:HGNC:47195]	9.77	8.91	1.8	0.0004	0.2834	African
TC0100015496.hg.1	RNVU1-19	RNA, variant U1 small nuclear 19	9.64	11.19	-2.93	5.03e-07	0.0076	Caucasian
TC0700009734.hg.1	RP11-208G20.2	0	11.05	10.21	1.8	5.79e-06	0.0413	African
TC1000009676.hg.1	RP11-336A10.4	novel transcript	6.38	5.39	1.99	5.71e-05	0.1395	African
TC4_GL000008v2_random00006434.hg.1	RP11-417J8.3	0	6.52	7.36	-1.8	0.0336	0.7576	Caucasian
TC14_GL000009v2_random00006455.hg.1	RP11-435B5.4	Salzman2013 ANNOTATED, ncRNA, OVERLAPTX, OVEXON best transcript TCONS_l2_00002643	8.09	8.9	-1.76	0.0202	0.7056	Caucasian
TC0100011202.hg.1	RP11-465N4.2	0	7.6	7	1.51	0.0048	0.5386	African
TC1000008208.hg.1	RP11-506M13.3	novel transcript	10.68	9.88	1.74	8.56e-06	0.0508	African
TC1500010610.hg.1	RP11-6O2.4	novel trancsript, antisense to SYNM	4.31	3.43	1.83	0.0005	0.2927	African
TC1700008069.hg.1	RP11-798G7.6	putative novel transcript	7.4	8.08	-1.6	0.0027	0.4862	Caucasian
TC1100008547.hg.1	RP11-7I15.3	novel transcript	5.7	6.36	-1.58	0.0011	0.3838	Caucasian
TC0100008300.hg.1	RP11-91A18.1	0	5.9	5.24	1.58	7.03e-05	0.1432	African
TC1200012452.hg.1	RP11-989F5.3	novel transcript; Transcript Identified by AceView	6.23	5.58	1.58	0.0006	0.3178	African
TC1300009638.hg.1	RPS26	Homo sapiens ribosomal protein S26, mRNA (cDNA clone MGC:104291 IMAGE:4287636), complete cds.	15.9	15.25	1.57	0.0003	0.2461	African
TC0X00007586.hg.1	RPS26P11	ribosomal protein S26 pseudogene 11	15.53	14.84	1.62	0.0002	0.225	African
TC1600010603.hg.1	RRAD	Ras-related associated with diabetes	4.76	5.47	-1.64	0.0083	0.6063	Caucasian
TC0700008430.hg.1	SDHAF3	succinate dehydrogenase complex assembly factor 3	10.28	9.67	1.53	0.0026	0.4791	African
TC0100011841.hg.1	SEPT14P17	septin 14 pseudogene 17 [Source:HGNC Symbol;Acc:HGNC:51703]	8.13	7.49	1.56	0.0012	0.3923	African
TC0500013224.hg.1	SLC27A6	solute carrier family 27 (fatty acid transporter), member 6	5.7	6.76	-2.09	0.0014	0.4143	Caucasian
TC0400010024.hg.1	SLC2A9	solute carrier family 2 (facilitated glucose transporter), member 9	9.54	8.93	1.52	0.0012	0.3878	African
TC0800012212.hg.1	SLC39A4	solute carrier family 39 (zinc transporter), member 4	10.97	11.62	-1.57	0.0026	0.4794	Caucasian
TC0100014617.hg.1	SLC44A5	solute carrier family 44, member 5	5.24	6.96	-3.3	0.0053	0.5497	Caucasian
TC1700010420.hg.1	SLFN11	schlafen family member 11	4.96	4.25	1.63	0.008	0.6055	African
TC0800012297.hg.1	SMIM19	small integral membrane protein 19	8.04	7.44	1.52	0.0103	0.6342	African
TC0500011203.hg.1	SNORA47	small nucleolar RNA, H/ACA box 47	8.3	7.7	1.51	0.0246	0.7199	African
TC0300009666.hg.1	SNORA63	Small nucleolar RNA SNORA63 [Source:RFAM;Acc:RF00092]	5.34	6.12	-1.71	0.0011	0.3833	Caucasian
TC2000009070.hg.1	SNORA71A	small nucleolar RNA, H/ACA box 71A; small nucleolar RNA host gene 17	12.65	10.98	3.18	0.021	0.7108	African
TC1700010007.hg.1	SNORD3C	small nucleolar RNA, C/D box 3C	16.45	15.78	1.6	0.0018	0.4375	African
TC0600012477.hg.1	SNORD50A	small nucleolar RNA, C/D box 50A; small nucleolar RNA host gene 5; small nucleolar RNA, C/D box 50B	13.66	15.15	-2.83	0.0045	0.5335	Caucasian
TC0200016719.hg.1	SNORD89	small nucleolar RNA, C/D box 89; ring finger protein 149	8.47	9.12	-1.57	0.0038	0.5153	Caucasian
TC1500010698.hg.1	SNRPN	small nuclear ribonucleoprotein polypeptide N; SNRPN upstream reading frame; small nucleolar RNA, C/D box 107; Prader Willi/Angelman region RNA, SNRPN neighbor	13.96	12.61	2.54	8.88e-05	0.1522	African
TC0500009037.hg.1	SPINK7	serine peptidase inhibitor, Kazal type 7 (putative)	6.34	4.4	3.85	0.0207	0.7069	African
TC0700013581.hg.1	STEAP4	STEAP family member 4	5.99	6.94	-1.93	0.0473	0.7886	Caucasian
TC1500010796.hg.1	SYNM	synemin, intermediate filament protein	6.67	5.23	2.71	0.0006	0.312	African
TC0500009223.hg.1	THG1L	tRNA-histidine guanylyltransferase 1-like	8.67	8	1.58	8.57e-06	0.0508	African
TC0900008318.hg.1	TMEM38B	transmembrane protein 38B	8.6	7.75	1.81	0.0014	0.4104	African
TC0600009597.hg.1	TNFAIP3	tumor necrosis factor, alpha-induced protein 3	14.41	15.38	-1.96	0.0023	0.4575	Caucasian
TC0500012497.hg.1	TNIP1	TNFAIP3 interacting protein 1	11.18	11.79	-1.52	0.0093	0.6243	Caucasian
TC2000006444.hg.1	TRIB3	tribbles pseudokinase 3	11.12	9.95	2.24	0.0004	0.2834	African
TC1100008704.hg.1	TYR	tyrosinase	4.26	4.86	-1.51	0.0007	0.3353	Caucasian
TC0900006653.hg.1	TYRP1	tyrosinase-related protein 1	4.94	8.36	-10.66	1.25e-05	0.0584	Caucasian
TC0200013959.hg.1	U3	Small nucleolar RNA U3 [Source:RFAM;Acc:RF00012]	6.78	5.94	1.78	1.59e-05	0.0674	African
TC0200011138.hg.1	UGT1A1	UDP glucuronosyltransferase 1 family, polypeptide A1; UDP glucuronosyltransferase 1 family, polypeptide A6; UDP glucuronosyltransferase 1 family, polypeptide A4; UDP glucuronosyltransferase 1 family, polypeptide A10; UDP glucuronosyltransferase 1 family, polypeptide A8; UDP glucuronosyltransferase 1 family, polypeptide A7; UDP glucuronosyltransferase 1 family, polypeptide A5; UDP glucuronosyltran…	9.41	8.24	2.25	0.0015	0.415	African
TC0300013863.hg.1	UPK1B	uroplakin 1B	13.96	13.2	1.69	0.028	0.7353	African
TC0300011706.hg.1	VGLL3	vestigial-like family member 3	6.73	7.42	-1.61	0.0236	0.7173	Caucasian
TC0400009588.hg.1	ZFP42	ZFP42 zinc finger protein	5.44	4.39	2.07	0.0002	0.1953	African
TC1000007776.hg.1	ZNF365	zinc finger protein 365	8.56	9.21	-1.57	0.0318	0.7516	Caucasian
TC1900009594.hg.1	ZNF812P	zinc finger protein 812, pseudogene	6.87	6.05	1.77	0.0066	0.5784	African

## Sheet: GO
Category	Term	Count	%	PValue	Genes	List Total	Pop Hits	Pop Total	Fold Enrichment	Bonferroni	Benjamini	FDR
GOTERM_BP_ALL	GO:0042178~xenobiotic catabolic process	7	4.82759	1.33843e-11	GSTM4, GSTM3, GSTM2, GSTM1, UGT1A1, GSTO1, CRYZ	110	10	16792	106.858	3.42504e-08	3.42504e-08	3.40497e-08
GOTERM_BP_ALL	GO:0006749~glutathione metabolic process	8	5.51724	2.2718e-07	GSTM4, GSTM3, GSTM2, GSTM1, GSTO1, GSR, GSTT2, GSTM5	110	66	16792	18.5036	0.000581186	0.000162113	0.000161163
GOTERM_BP_ALL	GO:1901687~glutathione derivative biosynthetic process	6	4.13793	2.53401e-07	GSTM4, GSTM3, GSTM2, GSTM1, GSTO1, GSTM5	110	22	16792	41.6331	0.000648242	0.000162113	0.000161163
GOTERM_BP_ALL	GO:1901685~glutathione derivative metabolic process	6	4.13793	2.53401e-07	GSTM4, GSTM3, GSTM2, GSTM1, GSTO1, GSTM5	110	22	16792	41.6331	0.000648242	0.000162113	0.000161163
GOTERM_BP_ALL	GO:0006575~cellular modified amino acid metabolic process	10	6.89655	1.02913e-06	GSTM4, GSTM3, GSTM2, GSTM1, FOXE1, GSTO1, GSR, GSTT2, ASS1, GSTM5	110	161	16792	9.48165	0.00263008	0.000451775	0.000449127
GOTERM_BP_ALL	GO:0018916~nitrobenzene metabolic process	4	2.75862	1.05926e-06	GSTM4, GSTM3, GSTM2, GSTM1	110	4	16792	152.655	0.00270698	0.000451775	0.000449127
GOTERM_BP_ALL	GO:0009636~response to toxic substance	10	6.89655	6.66654e-06	GSTM3, GSTM2, GPX2, GSTM1, GSTO1, GSR, PXDN, ASNS, BLMH, ASS1	110	202	16792	7.55716	0.016915	0.00240296	0.00238887
GOTERM_BP_ALL	GO:0042537~benzene-containing compound metabolic process	5	3.44828	7.51218e-06	GSTM4, GSTM3, GSTM2, GSTM1, UGT1A1	110	20	16792	38.1636	0.0190401	0.00240296	0.00238887
GOTERM_BP_ALL	GO:1990748~cellular detoxification	7	4.82759	2.14667e-05	GSTM3, GSTM2, GPX2, GSTM1, GSTO1, GSR, PXDN	110	87	16792	12.2825	0.0534522	0.00610369	0.00606791
GOTERM_BP_ALL	GO:0098754~detoxification	7	4.82759	2.77471e-05	GSTM3, GSTM2, GPX2, GSTM1, GSTO1, GSR, PXDN	110	91	16792	11.7427	0.0685436	0.00697582	0.00693493
GOTERM_BP_ALL	GO:0006790~sulfur compound metabolic process	12	8.27586	2.99859e-05	GSTM4, GSTM3, GSTM2, GSTM1, ACSS2, GSTO1, CBS, GSR, GSTT2, BLMH, GSTM5, ACAT1	110	372	16792	4.92434	0.0738649	0.00697582	0.00693493
GOTERM_BP_ALL	GO:0006805~xenobiotic metabolic process	7	4.82759	4.22383e-05	GSTM4, GSTM3, GSTM2, GSTM1, UGT1A1, GSTO1, CRYZ	110	98	16792	10.9039	0.102453	0.00900732	0.00895453
GOTERM_BP_ALL	GO:0044272~sulfur compound biosynthetic process	9	6.2069	5.50251e-05	GSTM4, GSTM3, GSTM2, GSTM1, ACSS2, GSTO1, CBS, GSTM5, ACAT1	110	204	16792	6.73476	0.131348	0.0102161	0.0101562
GOTERM_BP_ALL	GO:0071466~cellular response to xenobiotic stimulus	7	4.82759	5.5891e-05	GSTM4, GSTM3, GSTM2, GSTM1, UGT1A1, GSTO1, CRYZ	110	103	16792	10.3746	0.133271	0.0102161	0.0101562
GOTERM_BP_ALL	GO:0009410~response to xenobiotic stimulus	7	4.82759	8.48742e-05	GSTM4, GSTM3, GSTM2, GSTM1, UGT1A1, GSTO1, CRYZ	110	111	16792	9.62686	0.195233	0.0144795	0.0143947
GOTERM_BP_ALL	GO:0070458~cellular detoxification of nitrogen compound	3	2.06897	0.000124722	GSTM3, GSTM2, GSTM1	110	3	16792	152.655	0.273258	0.0189413	0.0188303
GOTERM_BP_ALL	GO:0044711~single-organism biosynthetic process	22	15.1724	0.000125831	GSTM4, GSTM3, GSTM2, GSTM1, ACSS2, GSTO1, TYRP1, PDGFA, CHCHD10, ASNS, TYR, PGD, HSD17B7, MCAT, ASS1, ACAT1, GNAL, SDHAF3, CBS, HAS2, TRIB3, GSTM5	110	1340	16792	2.50627	0.275318	0.0189413	0.0188303
GOTERM_BP_ALL	GO:0006082~organic acid metabolic process	17	11.7241	0.000243085	GSTM2, ACSS2, UGT1A1, GSTO1, TYRP1, ASNS, TYR, PGD, MCAT, ASS1, ACAT1, SLC2A9, SDHAF3, CBS, SLC27A6, TRIB3, BLMH	110	907	16792	2.86122	0.463201	0.0345586	0.034356
GOTERM_BP_ALL	GO:0051410~detoxification of nitrogen compound	3	2.06897	0.000412218	GSTM3, GSTM2, GSTM1	110	5	16792	91.5927	0.651836	0.0527859	0.0524765
GOTERM_BP_ALL	GO:0048732~gland development	11	7.58621	0.000412551	NFKBIA, FOXE1, UGT1A1, PDGFA, ASNS, TNFAIP3, ATP2C2, TYR, PITX1, ASS1, ACAT1	110	421	16792	3.9886	0.652133	0.0527859	0.0524765
GOTERM_BP_ALL	GO:0001889~liver development	6	4.13793	0.00158145	NFKBIA, UGT1A1, ASNS, TNFAIP3, ASS1, ACAT1	110	130	16792	7.04559	0.98258	0.192711	0.191582
GOTERM_BP_ALL	GO:0055114~oxidation-reduction process	16	11.0345	0.0016912	PYGB, GPX2, STEAP4, ACSS2, GSTO1, TYRP1, GSR, TYR, PGD, HSD17B7, LOXL1, ACAT1, CRYZ, HEPHL1, CBS, PXDN	110	983	16792	2.48471	0.986851	0.194563	0.193423
GOTERM_BP_ALL	GO:0061008~hepaticobiliary system development	6	4.13793	0.00174871	NFKBIA, UGT1A1, ASNS, TNFAIP3, ASS1, ACAT1	110	133	16792	6.88667	0.988654	0.194563	0.193423
GOTERM_BP_ALL	GO:0098869~cellular oxidant detoxification	5	3.44828	0.00227191	GSTM2, GPX2, GSTO1, GSR, PXDN	110	85	16792	8.97968	0.997034	0.237893	0.236498
GOTERM_BP_ALL	GO:0044710~single-organism metabolic process	41	28.2759	0.00232408	PYGB, STEAP4, ACSS2, ABHD3, COL11A1, TYRP1, PDGFA, LPAR3, HSD17B7, LOXL1, CRYZ, ACAT1, HEPHL1, CBS, HAS2, CA12, GSTM4, GSTM3, GSTM2, GPX2, GSTM1, UGT1A1, GSTO1, GSR, CHCHD10, ASNS, TYR, PGD, MCAT, ASS1, SLC2A9, GAL, GNAL, TNIP1, SDHAF3, PXDN, SLC27A6, ACKR3, BLMH, TRIB3, GSTM5	110	4063	16792	1.54045	0.997405	0.237893	0.236498
GOTERM_BP_ALL	GO:0019752~carboxylic acid metabolic process	14	9.65517	0.00267236	GSTM2, ACSS2, UGT1A1, GSTO1, TYRP1, ASNS, PGD, MCAT, ASS1, ACAT1, SDHAF3, CBS, SLC27A6, TRIB3	110	826	16792	2.58737	0.998938	0.263022	0.26148
GOTERM_BP_ALL	GO:0043436~oxoacid metabolic process	14	9.65517	0.00281508	GSTM2, ACSS2, UGT1A1, GSTO1, TYRP1, ASNS, PGD, MCAT, ASS1, ACAT1, SDHAF3, CBS, SLC27A6, TRIB3	110	831	16792	2.5718	0.999264	0.266807	0.265243
GOTERM_BP_ALL	GO:0006518~peptide metabolic process	13	8.96552	0.00676726	GSTM4, GSTM3, GSTM2, GSTM1, GSTO1, GSR, GSTT2, AEBP1, RPS26, TNIP1, RPS26P11, C8ORF88, GSTM5	110	818	16792	2.42605	1	0.618479	0.614853
GOTERM_BP_ALL	GO:1901564~organonitrogen compound metabolic process	25	17.2414	0.00761688	FOXE1, GSTT2, AEBP1, ACAT1, CBS, HAS2, C8ORF88, GSTM4, GSTM3, GSTM2, GSTM1, UGT1A1, GSTO1, GSR, CHCHD10, ASNS, TYR, PGD, ASS1, RPS26, GNAL, TNIP1, RPS26P11, BLMH, GSTM5	110	2221	16792	1.71831	1	0.672124	0.668184
GOTERM_BP_ALL	GO:1901605~alpha-amino acid metabolic process	6	4.13793	0.00885831	CBS, ASNS, BLMH, TYR, ASS1, ACAT1	110	195	16792	4.69706	1	0.755614	0.751185
GOTERM_BP_ALL	GO:0006631~fatty acid metabolic process	8	5.51724	0.00985694	GSTM2, ACSS2, UGT1A1, TYRP1, SLC27A6, TRIB3, MCAT, ACAT1	110	366	16792	3.33671	1	0.813674	0.808905
GOTERM_BP_ALL	GO:0043603~cellular amide metabolic process	14	9.65517	0.012168	GSTM4, GSTM3, GSTM2, GSTM1, GSTO1, GSR, GSTT2, AEBP1, ASS1, RPS26, TNIP1, RPS26P11, C8ORF88, GSTM5	110	994	16792	2.15006	1	0.973063	0.967359
GOTERM_BP_ALL	GO:0044281~small molecule metabolic process	22	15.1724	0.0133054	CA12, GSTM2, ACSS2, UGT1A1, GSTO1, TYRP1, GSR, CHCHD10, ASNS, TYR, PGD, HSD17B7, MCAT, ASS1, ACAT1, SLC2A9, GNAL, SDHAF3, CBS, SLC27A6, TRIB3, BLMH	110	1951	16792	1.72137	1	1	0.994527
GOTERM_BP_ALL	GO:0044283~small molecule biosynthetic process	9	6.2069	0.0141601	ACSS2, CBS, ASNS, TRIB3, HSD17B7, PGD, MCAT, ASS1, ACAT1	110	488	16792	2.81535	1	1	0.994527
GOTERM_BP_ALL	GO:0022404~molting cycle process	4	2.75862	0.0147248	GAL, FOXE1, PDGFA, DKK1	110	79	16792	7.72934	1	1	0.994527
GOTERM_BP_ALL	GO:0001942~hair follicle development	4	2.75862	0.0147248	GAL, FOXE1, PDGFA, DKK1	110	79	16792	7.72934	1	1	0.994527
GOTERM_BP_ALL	GO:0022405~hair cycle process	4	2.75862	0.0147248	GAL, FOXE1, PDGFA, DKK1	110	79	16792	7.72934	1	1	0.994527
GOTERM_BP_ALL	GO:0006950~response to stress	35	24.1379	0.0151001	TNFAIP3, PDGFA, NUDT2, PLAT, PRDM1, ACAT1, ADGRE5, CBS, DHX58, HAS2, BVES, SLC39A4, POLR2L, IL32, GSTM3, GSTM2, GPX2, GSTM1, UGT1A1, IL1R2, GSR, ASNS, ASS1, RHOB, NFKBIA, GAL, SLFN11, TNIP1, SDHAF3, CCDC88C, NINJ1, PXDN, ACKR3, TRIB3, LCP1	110	3677	16792	1.45306	1	1	0.994527
GOTERM_BP_ALL	GO:0098773~skin epidermis development	4	2.75862	0.01574	GAL, FOXE1, PDGFA, DKK1	110	81	16792	7.5385	1	1	0.994527
GOTERM_BP_ALL	GO:1901566~organonitrogen compound biosynthetic process	17	11.7241	0.0158024	GSTM4, GSTM3, GSTM2, GSTM1, GSTO1, CHCHD10, ASNS, ASS1, ACAT1, RPS26, GNAL, TNIP1, CBS, RPS26P11, HAS2, C8ORF88, GSTM5	110	1375	16792	1.88737	1	1	0.994527
GOTERM_BP_ALL	GO:0002832~negative regulation of response to biotic stimulus	3	2.06897	0.0182423	DHX58, TNFAIP3, PRDM1	110	32	16792	14.3114	1	1	0.994527
GOTERM_BP_ALL	GO:0003009~skeletal muscle contraction	3	2.06897	0.0216099	GSTM2, SYNM, GSTO1	110	35	16792	13.0847	1	1	0.994527
GOTERM_BP_ALL	GO:0009991~response to extracellular stimulus	8	5.51724	0.0232514	UGT1A1, CBS, IGFBP2, ASNS, TYR, ASS1, SLC39A4, ACAT1	110	435	16792	2.80744	1	1	0.994527
GOTERM_BP_ALL	GO:0009605~response to external stimulus	22	15.1724	0.0247165	UGT1A1, PLEKHG5, IL1R2, COL11A1, IGFBP2, PDGFA, ASNS, TNFAIP3, PLAT, PRDM1, TYR, LOXL1, ASS1, ACAT1, AMOT, NFKBIA, SLFN11, TNIP1, CBS, DHX58, ACKR3, SLC39A4	110	2073	16792	1.62007	1	1	0.994527
GOTERM_BP_ALL	GO:2001259~positive regulation of cation channel activity	3	2.06897	0.0252138	GSTM2, GAL, GSTO1	110	38	16792	12.0517	1	1	0.994527
GOTERM_BP_ALL	GO:0042303~molting cycle	4	2.75862	0.025258	GAL, FOXE1, PDGFA, DKK1	110	97	16792	6.29503	1	1	0.994527
GOTERM_BP_ALL	GO:0042633~hair cycle	4	2.75862	0.025258	GAL, FOXE1, PDGFA, DKK1	110	97	16792	6.29503	1	1	0.994527
GOTERM_BP_ALL	GO:0014809~regulation of skeletal muscle contraction by regulation of release of sequestered calcium ion	2	1.37931	0.0257153	GSTM2, GSTO1	110	4	16792	76.3273	1	1	0.994527
GOTERM_BP_ALL	GO:0070427~nucleotide-binding oligomerization domain containing 1 signaling pathway	2	1.37931	0.0257153	NFKBIA, TNFAIP3	110	4	16792	76.3273	1	1	0.994527
GOTERM_BP_ALL	GO:0043418~homocysteine catabolic process	2	1.37931	0.0257153	CBS, BLMH	110	4	16792	76.3273	1	1	0.994527
GOTERM_BP_ALL	GO:1901700~response to oxygen-containing compound	17	11.7241	0.027059	GPX2, UGT1A1, GSR, IGFBP2, KRT13, ASNS, TNFAIP3, NUDT2, PRDM1, TYR, DKK1, LOXL1, ASS1, RHOB, NFKBIA, GAL, TRIB3	110	1466	16792	1.77021	1	1	0.994527
GOTERM_BP_ALL	GO:0042221~response to chemical	37	25.5172	0.0276984	TNFAIP3, NEDD4L, PDGFA, NUDT2, PRDM1, LOXL1, CRYZ, ACAT1, AMOT, HAS2, POLR2L, GSTM4, GSTM3, GSTM2, GPX2, GSTM1, SNRPN, UGT1A1, GSTO1, PLEKHG5, IL1R2, IGFBP2, GSR, KRT13, ASNS, TYR, DKK1, ASS1, RHOB, NFKBIA, GAL, PXDN, LY6D, ACKR3, BLMH, TRIB3, RBCK1	110	4117	16792	1.37193	1	1	0.994527
GOTERM_BP_ALL	GO:0046394~carboxylic acid biosynthetic process	6	4.13793	0.0280472	ACSS2, CBS, ASNS, TRIB3, MCAT, ASS1	110	262	16792	3.49591	1	1	0.994527
GOTERM_BP_ALL	GO:0032787~monocarboxylic acid metabolic process	9	6.2069	0.0291033	GSTM2, ACSS2, UGT1A1, TYRP1, SLC27A6, TRIB3, PGD, MCAT, ACAT1	110	559	16792	2.45777	1	1	0.994527
GOTERM_BP_ALL	GO:0032102~negative regulation of response to external stimulus	6	4.13793	0.0300867	IL1R2, DHX58, PDGFA, TNFAIP3, PLAT, PRDM1	110	267	16792	3.43044	1	1	0.994527
GOTERM_BP_ALL	GO:0051928~positive regulation of calcium ion transport	4	2.75862	0.0309505	GSTM2, GSTO1, LPAR3, ATP2C2	110	105	16792	5.81541	1	1	0.994527
GOTERM_BP_ALL	GO:0044248~cellular catabolic process	18	12.4138	0.0312191	GSTM4, GSTM3, PYGB, GSTM2, GSTM1, UGT1A1, GSTO1, TNFAIP3, NEDD4L, ACAT1, CRYZ, RPS26, CBS, PXDN, TRIB3, BLMH, RBCK1, DNASE1L1	110	1616	16792	1.70036	1	1	0.994527
GOTERM_BP_ALL	GO:0014722~regulation of skeletal muscle contraction by calcium ion signaling	2	1.37931	0.0320411	GSTM2, GSTO1	110	5	16792	61.0618	1	1	0.994527
GOTERM_BP_ALL	GO:0007517~muscle organ development	7	4.82759	0.0320606	COL11A1, FHL3, AEBP1, PITX1, BVES, DKK1, ASS1	110	366	16792	2.91962	1	1	0.994527
GOTERM_BP_ALL	GO:0044273~sulfur compound catabolic process	3	2.06897	0.0330898	CBS, BLMH, ACAT1	110	44	16792	10.4083	1	1	0.994527
GOTERM_BP_ALL	GO:0050881~musculoskeletal movement	3	2.06897	0.0330898	GSTM2, SYNM, GSTO1	110	44	16792	10.4083	1	1	0.994527
GOTERM_BP_ALL	GO:0050879~multicellular organismal movement	3	2.06897	0.0330898	GSTM2, SYNM, GSTO1	110	44	16792	10.4083	1	1	0.994527
GOTERM_BP_ALL	GO:0009888~tissue development	19	13.1034	0.0335934	GSTM3, FOXE1, COL11A1, PDGFA, KRT34, ATP2C2, PRDM1, DKK1, RHOB, ACAT1, UPK1B, GAL, EPCAM, NINJ1, HAS2, LCP1, MEST, BVES, PITX1	110	1756	16792	1.65173	1	1	0.994527
GOTERM_BP_ALL	GO:0016053~organic acid biosynthetic process	6	4.13793	0.0348973	ACSS2, CBS, ASNS, TRIB3, MCAT, ASS1	110	278	16792	3.2947	1	1	0.994527
GOTERM_BP_ALL	GO:0000041~transition metal ion transport	4	2.75862	0.0372601	STEAP4, HEPHL1, ATP2C2, SLC39A4	110	113	16792	5.4037	1	1	0.994527
GOTERM_BP_ALL	GO:0000098~sulfur amino acid catabolic process	2	1.37931	0.0383261	CBS, BLMH	110	6	16792	50.8848	1	1	0.994527
GOTERM_BP_ALL	GO:0031663~lipopolysaccharide-mediated signaling pathway	3	2.06897	0.0402873	NFKBIA, TNFAIP3, PRDM1	110	49	16792	9.3462	1	1	0.994527
GOTERM_BP_ALL	GO:0006979~response to oxidative stress	7	4.82759	0.0433809	GPX2, SDHAF3, GSR, PXDN, TNFAIP3, NUDT2, RHOB	110	394	16792	2.71214	1	1	0.994527
GOTERM_BP_ALL	GO:0043124~negative regulation of I-kappaB kinase/NF-kappaB signaling	3	2.06897	0.0464296	NFKBIA, TNIP1, TNFAIP3	110	53	16792	8.64082	1	1	0.994527
GOTERM_BP_ALL	GO:0007155~cell adhesion	18	12.4138	0.0468302	IL32, IGFBP2, PRDM1, ASS1, RHOB, AJAP1, RPS26, TNIP1, ADGRE5, EPCAM, NINJ1, CDH11, LY6D, ACKR3, HAS2, LCP1, PKP3, BVES	110	1699	16792	1.61729	1	1	0.994527
GOTERM_BP_ALL	GO:0032496~response to lipopolysaccharide	6	4.13793	0.0469741	NFKBIA, UGT1A1, TNFAIP3, PRDM1, LOXL1, ASS1	110	302	16792	3.03287	1	1	0.994527
GOTERM_BP_ALL	GO:0031667~response to nutrient levels	7	4.82759	0.0479643	UGT1A1, IGFBP2, ASNS, TYR, ASS1, SLC39A4, ACAT1	110	404	16792	2.645	1	1	0.994527
GOTERM_BP_ALL	GO:0000302~response to reactive oxygen species	5	3.44828	0.0479711	GPX2, GSR, TNFAIP3, NUDT2, RHOB	110	210	16792	3.63463	1	1	0.994527
GOTERM_BP_ALL	GO:0002753~cytoplasmic pattern recognition receptor signaling pathway	3	2.06897	0.0480157	NFKBIA, DHX58, TNFAIP3	110	54	16792	8.48081	1	1	0.994527
GOTERM_BP_ALL	GO:0090280~positive regulation of calcium ion import	3	2.06897	0.0480157	GSTM2, GSTO1, ATP2C2	110	54	16792	8.48081	1	1	0.994527
GOTERM_BP_ALL	GO:0022610~biological adhesion	18	12.4138	0.0481443	IL32, IGFBP2, PRDM1, ASS1, RHOB, AJAP1, RPS26, TNIP1, ADGRE5, EPCAM, NINJ1, CDH11, LY6D, ACKR3, HAS2, LCP1, PKP3, BVES	110	1705	16792	1.6116	1	1	0.994527
GOTERM_BP_ALL	GO:0006811~ion transport	16	11.0345	0.049623	SLC44A5, CA12, ABCC3, GSTM2, STEAP4, GSTO1, NEDD4L, LPAR3, ATP2C2, ANO4, SLC2A9, GAL, HEPHL1, SLC27A6, TMEM38B, SLC39A4	110	1458	16792	1.67522	1	1	0.994527
GOTERM_BP_ALL	GO:0043270~positive regulation of ion transport	5	3.44828	0.0500634	GSTM2, GAL, GSTO1, LPAR3, ATP2C2	110	213	16792	3.58344	1	1	0.994527
GOTERM_BP_ALL	GO:0032413~negative regulation of ion transmembrane transporter activity	3	2.06897	0.0512465	GSTM2, GSTO1, NEDD4L	110	56	16792	8.17792	1	1	0.994527
GOTERM_BP_ALL	GO:0006812~cation transport	12	8.27586	0.0516436	SLC44A5, SLC2A9, GSTM2, STEAP4, GAL, HEPHL1, GSTO1, NEDD4L, LPAR3, ATP2C2, TMEM38B, SLC39A4	110	975	16792	1.87883	1	1	0.994527
GOTERM_BP_ALL	GO:0044092~negative regulation of molecular function	13	8.96552	0.0530466	GSTM2, UGT1A1, GSTO1, SPINK7, CHCHD10, TNFAIP3, NEDD4L, DKK1, AMOT, NFKBIA, TRIB3, PHACTR1, RBCK1	110	1100	16792	1.8041	1	1	0.994527
GOTERM_BP_ALL	GO:0002237~response to molecule of bacterial origin	6	4.13793	0.0550384	NFKBIA, UGT1A1, TNFAIP3, PRDM1, LOXL1, ASS1	110	316	16792	2.8985	1	1	0.994527
GOTERM_BP_ALL	GO:0060316~positive regulation of ryanodine-sensitive calcium-release channel activity	2	1.37931	0.0569398	GSTM2, GSTO1	110	9	16792	33.9232	1	1	0.994527
GOTERM_BP_ALL	GO:0010959~regulation of metal ion transport	6	4.13793	0.0587263	GSTM2, GAL, GSTO1, NEDD4L, LPAR3, ATP2C2	110	322	16792	2.84449	1	1	0.994527
GOTERM_BP_ALL	GO:1904063~negative regulation of cation transmembrane transport	3	2.06897	0.0596501	GSTM2, GSTO1, NEDD4L	110	61	16792	7.5076	1	1	0.994527
GOTERM_BP_ALL	GO:0014819~regulation of skeletal muscle contraction	2	1.37931	0.0630646	GSTM2, GSTO1	110	10	16792	30.5309	1	1	0.994527
GOTERM_BP_ALL	GO:0031665~negative regulation of lipopolysaccharide-mediated signaling pathway	2	1.37931	0.0630646	TNFAIP3, PRDM1	110	10	16792	30.5309	1	1	0.994527
GOTERM_BP_ALL	GO:0032060~bleb assembly	2	1.37931	0.0630646	PMP22, LPAR3	110	10	16792	30.5309	1	1	0.994527
GOTERM_BP_ALL	GO:0032410~negative regulation of transporter activity	3	2.06897	0.064904	GSTM2, GSTO1, NEDD4L	110	64	16792	7.15568	1	1	0.994527
GOTERM_BP_ALL	GO:1901698~response to nitrogen compound	11	7.58621	0.0653866	NFKBIA, GSTM3, GSTM2, GSTM1, GAL, IGFBP2, ASNS, TNFAIP3, TRIB3, TYR, ASS1	110	895	16792	1.8762	1	1	0.994527
GOTERM_BP_ALL	GO:0001959~regulation of cytokine-mediated signaling pathway	4	2.75862	0.0662069	IL1R2, PXDN, TNFAIP3, RBCK1	110	143	16792	4.27006	1	1	0.994527
GOTERM_BP_ALL	GO:0030198~extracellular matrix organization	6	4.13793	0.0665186	COL11A1, PXDN, PDGFA, HAS2, LCP1, LOXL1	110	334	16792	2.7423	1	1	0.994527
GOTERM_BP_ALL	GO:0043062~extracellular structure organization	6	4.13793	0.067193	COL11A1, PXDN, PDGFA, HAS2, LCP1, LOXL1	110	335	16792	2.73411	1	1	0.994527
GOTERM_BP_ALL	GO:0070431~nucleotide-binding oligomerization domain containing 2 signaling pathway	2	1.37931	0.0691501	NFKBIA, TNFAIP3	110	11	16792	27.7554	1	1	0.994527
GOTERM_BP_ALL	GO:0043122~regulation of I-kappaB kinase/NF-kappaB signaling	5	3.44828	0.0694165	NFKBIA, TNIP1, PLEKHG5, TNFAIP3, RBCK1	110	238	16792	3.20703	1	1	0.994527
GOTERM_BP_ALL	GO:0060759~regulation of response to cytokine stimulus	4	2.75862	0.0729432	IL1R2, PXDN, TNFAIP3, RBCK1	110	149	16792	4.09811	1	1	0.994527
GOTERM_BP_ALL	GO:0071222~cellular response to lipopolysaccharide	4	2.75862	0.0729432	NFKBIA, TNFAIP3, PRDM1, ASS1	110	149	16792	4.09811	1	1	0.994527
GOTERM_BP_ALL	GO:0048731~system development	36	24.8276	0.0739527	FOXE1, COL11A1, TNFAIP3, NEDD4L, PDGFA, FHL3, LPAR3, AEBP1, ATP2C2, PRDM1, LOXL1, ACAT1, AMOT, EPCAM, LRIG1, HAS2, BVES, PITX1, GSTM3, UGT1A1, KRT13, ASNS, TYR, DKK1, ASS1, RHOB, NFKBIA, RCN1, GAL, NINJ1, ZFP42, CDH11, PMP22, LY6D, ACKR3, LCP1	110	4291	16792	1.28072	1	1	0.994527
GOTERM_BP_ALL	GO:0032414~positive regulation of ion transmembrane transporter activity	3	2.06897	0.0739884	GSTM2, GAL, GSTO1	110	69	16792	6.63715	1	1	0.994527
GOTERM_BP_ALL	GO:0070664~negative regulation of leukocyte proliferation	3	2.06897	0.0739884	GAL, TNFAIP3, PRDM1	110	69	16792	6.63715	1	1	0.994527
GOTERM_BP_ALL	GO:0060315~negative regulation of ryanodine-sensitive calcium-release channel activity	2	1.37931	0.0751964	GSTM2, GSTO1	110	12	16792	25.4424	1	1	0.994527
GOTERM_BP_ALL	GO:1902532~negative regulation of intracellular signal transduction	7	4.82759	0.0752786	NFKBIA, GSTM2, TNIP1, GSTO1, DHX58, TNFAIP3, ACKR3	110	454	16792	2.3537	1	1	0.994527
GOTERM_BP_ALL	GO:0008652~cellular amino acid biosynthetic process	3	2.06897	0.075852	CBS, ASNS, ASS1	110	70	16792	6.54234	1	1	0.994527
GOTERM_BP_ALL	GO:0042440~pigment metabolic process	3	2.06897	0.075852	UGT1A1, TYRP1, TYR	110	70	16792	6.54234	1	1	0.994527
GOTERM_BP_ALL	GO:0042594~response to starvation	4	2.75862	0.0775981	UGT1A1, ASNS, SLC39A4, ACAT1	110	153	16792	3.99097	1	1	0.994527
GOTERM_BP_ALL	GO:1901607~alpha-amino acid biosynthetic process	3	2.06897	0.0777304	CBS, ASNS, ASS1	110	71	16792	6.45019	1	1	0.994527
GOTERM_BP_ALL	GO:0001570~vasculogenesis	3	2.06897	0.0777304	HAS2, ACKR3, AMOT	110	71	16792	6.45019	1	1	0.994527
GOTERM_BP_ALL	GO:0032088~negative regulation of NF-kappaB transcription factor activity	3	2.06897	0.0777304	NFKBIA, TNFAIP3, RBCK1	110	71	16792	6.45019	1	1	0.994527
GOTERM_BP_ALL	GO:0034766~negative regulation of ion transmembrane transport	3	2.06897	0.0796235	GSTM2, GSTO1, NEDD4L	110	72	16792	6.36061	1	1	0.994527
GOTERM_BP_ALL	GO:0071219~cellular response to molecule of bacterial origin	4	2.75862	0.0799737	NFKBIA, TNFAIP3, PRDM1, ASS1	110	155	16792	3.93947	1	1	0.994527
GOTERM_BP_ALL	GO:0001568~blood vessel development	8	5.51724	0.0810479	PDGFA, TNFAIP3, HAS2, ACKR3, PRDM1, LOXL1, RHOB, AMOT	110	576	16792	2.1202	1	1	0.994527
GOTERM_BP_ALL	GO:0030001~metal ion transport	10	6.89655	0.0823672	GSTM2, STEAP4, GAL, HEPHL1, GSTO1, NEDD4L, LPAR3, ATP2C2, TMEM38B, SLC39A4	110	814	16792	1.87536	1	1	0.994527
GOTERM_BP_ALL	GO:0043901~negative regulation of multi-organism process	4	2.75862	0.0823808	TNIP1, DHX58, TNFAIP3, PRDM1	110	157	16792	3.88929	1	1	0.994527
GOTERM_BP_ALL	GO:0060429~epithelium development	12	8.27586	0.0827405	GSTM3, UPK1B, GAL, FOXE1, EPCAM, PDGFA, LCP1, ATP2C2, PRDM1, DKK1, RHOB, ACAT1	110	1060	16792	1.72816	1	1	0.994527
GOTERM_BP_ALL	GO:0070887~cellular response to chemical stimulus	24	16.5517	0.0842583	GSTM4, GSTM3, GSTM2, GSTM1, UGT1A1, GSTO1, PLEKHG5, IL1R2, IGFBP2, KRT13, ASNS, TNFAIP3, PRDM1, DKK1, ASS1, RHOB, CRYZ, NFKBIA, PXDN, ACKR3, HAS2, TRIB3, RBCK1, POLR2L	110	2648	16792	1.38358	1	1	0.994527
GOTERM_BP_ALL	GO:0002221~pattern recognition receptor signaling pathway	4	2.75862	0.0848191	NFKBIA, TNIP1, DHX58, TNFAIP3	110	159	16792	3.84037	1	1	0.994527
GOTERM_BP_ALL	GO:0050866~negative regulation of cell activation	4	2.75862	0.0848191	GAL, PDGFA, TNFAIP3, PRDM1	110	159	16792	3.84037	1	1	0.994527
GOTERM_BP_ALL	GO:0007249~I-kappaB kinase/NF-kappaB signaling	5	3.44828	0.0863542	NFKBIA, TNIP1, PLEKHG5, TNFAIP3, RBCK1	110	257	16792	2.96993	1	1	0.994527
GOTERM_BP_ALL	GO:0072359~circulatory system development	11	7.58621	0.0866814	COL11A1, PDGFA, TNFAIP3, HAS2, ACKR3, PRDM1, BVES, DKK1, LOXL1, RHOB, AMOT	110	945	16792	1.77693	1	1	0.994527
GOTERM_BP_ALL	GO:0072358~cardiovascular system development	11	7.58621	0.0866814	COL11A1, PDGFA, TNFAIP3, HAS2, ACKR3, PRDM1, BVES, DKK1, LOXL1, RHOB, AMOT	110	945	16792	1.77693	1	1	0.994527
GOTERM_BP_ALL	GO:0051280~negative regulation of release of sequestered calcium ion into cytosol	2	1.37931	0.0871724	GSTM2, GSTO1	110	14	16792	21.8078	1	1	0.994527
GOTERM_BP_ALL	GO:0050667~homocysteine metabolic process	2	1.37931	0.0871724	CBS, BLMH	110	14	16792	21.8078	1	1	0.994527
GOTERM_BP_ALL	GO:0046459~short-chain fatty acid metabolic process	2	1.37931	0.0871724	ACSS2, TYRP1	110	14	16792	21.8078	1	1	0.994527
GOTERM_BP_ALL	GO:0006941~striated muscle contraction	4	2.75862	0.0872881	GSTM2, SYNM, GSTO1, NEDD4L	110	161	16792	3.79266	1	1	0.994527
GOTERM_BP_ALL	GO:0031100~organ regeneration	3	2.06897	0.087337	NFKBIA, UGT1A1, LCP1	110	76	16792	6.02584	1	1	0.994527
GOTERM_BP_ALL	GO:1901606~alpha-amino acid catabolic process	3	2.06897	0.087337	CBS, BLMH, ACAT1	110	76	16792	6.02584	1	1	0.994527
GOTERM_BP_ALL	GO:0043627~response to estrogen	3	2.06897	0.0892994	GSTM3, GAL, IGFBP2	110	77	16792	5.94758	1	1	0.994527
GOTERM_BP_ALL	GO:0034763~negative regulation of transmembrane transport	3	2.06897	0.0912748	GSTM2, GSTO1, NEDD4L	110	78	16792	5.87133	1	1	0.994527
GOTERM_BP_ALL	GO:0032411~positive regulation of transporter activity	3	2.06897	0.0912748	GSTM2, GAL, GSTO1	110	78	16792	5.87133	1	1	0.994527
GOTERM_BP_ALL	GO:0010737~protein kinase A signaling	2	1.37931	0.0931027	GAL, LCP1	110	15	16792	20.3539	1	1	0.994527
GOTERM_BP_ALL	GO:0051284~positive regulation of sequestering of calcium ion	2	1.37931	0.0931027	GSTM2, GSTO1	110	15	16792	20.3539	1	1	0.994527
GOTERM_BP_ALL	GO:0032495~response to muramyl dipeptide	2	1.37931	0.0931027	NFKBIA, TNFAIP3	110	15	16792	20.3539	1	1	0.994527
GOTERM_BP_ALL	GO:0006085~acetyl-CoA biosynthetic process	2	1.37931	0.0931027	ACSS2, ACAT1	110	15	16792	20.3539	1	1	0.994527
GOTERM_BP_ALL	GO:0009968~negative regulation of signal transduction	12	8.27586	0.0955816	NFKBIA, GSTM2, TNIP1, GSTO1, IL1R2, DHX58, IGFBP2, PXDN, TNFAIP3, ACKR3, PRDM1, DKK1	110	1089	16792	1.68214	1	1	0.994527
GOTERM_BP_ALL	GO:0001822~kidney development	5	3.44828	0.0960076	EPCAM, PDGFA, HAS2, ASS1, ACAT1	110	267	16792	2.8587	1	1	0.994527
GOTERM_BP_ALL	GO:0031099~regeneration	4	2.75862	0.0961658	NFKBIA, UGT1A1, NINJ1, LCP1	110	168	16792	3.63463	1	1	0.994527
GOTERM_BP_ALL	GO:0009056~catabolic process	19	13.1034	0.0980607	GSTM4, GSTM3, PYGB, GSTM2, GSTM1, UGT1A1, GSTO1, COL11A1, TNFAIP3, NEDD4L, ACAT1, CRYZ, RPS26, CBS, PXDN, TRIB3, BLMH, RBCK1, DNASE1L1	110	2012	16792	1.44157	1	1	0.994527
GOTERM_BP_ALL	GO:0016337~single organismal cell-cell adhesion	9	6.2069	0.0991749	TNIP1, EPCAM, IGFBP2, HAS2, LCP1, PKP3, PRDM1, BVES, ASS1	110	725	16792	1.89502	1	1	0.994527

## Sheet: Fig3B
GO of DEGs in Black with < 20% genomic admixture versus White
Category	Term	Count	%	PValue	Genes	List Total	Pop Hits	Pop Total	Fold Enrichment	Bonferroni	Benjamini	FDR
GOTERM_BP_DIRECT	GO:0052697~xenobiotic glucuronidation	9	2.75229	1.37591e-14	UGT1A10, UGT1A1, UGT1A5, UGT1A4, UGT1A3, UGT1A9, UGT1A8, UGT1A7, UGT1A6	241	9	16792	69.6763	1.91358e-11	1.91251e-11	1.88224e-11
GOTERM_BP_DIRECT	GO:2001030~negative regulation of cellular glucuronidation	8	2.44648	8.82553e-13	UGT1A10, UGT1A1, UGT1A4, UGT1A3, UGT1A9, UGT1A8, UGT1A7, UGT1A6	241	8	16792	69.6763	1.2267e-09	4.08916e-10	4.02444e-10
GOTERM_BP_DIRECT	GO:1904224~negative regulation of glucuronosyltransferase activity	8	2.44648	8.82553e-13	UGT1A10, UGT1A1, UGT1A4, UGT1A3, UGT1A9, UGT1A8, UGT1A7, UGT1A6	241	8	16792	69.6763	1.2267e-09	4.08916e-10	4.02444e-10
GOTERM_BP_DIRECT	GO:0008152~metabolic process	20	6.11621	3.58086e-12	GSTM4, GSTM3, UGT1A10, GSTM2, GSTM1, ACSS2, UGT1A1, GSTO1, MCAT, FAHD2A, ACAT1, UGT8, UGT1A5, UGT1A4, UGT1A3, UGT1A9, UGT1A8, UGT1A7, GSTM5, UGT1A6	241	168	16792	8.2948	4.97747e-09	1.09066e-09	1.07339e-09
GOTERM_BP_DIRECT	GO:0045922~negative regulation of fatty acid metabolic process	8	2.44648	3.92323e-12	UGT1A10, UGT1A1, UGT1A4, UGT1A3, UGT1A9, UGT1A8, UGT1A7, UGT1A6	241	9	16792	61.9345	5.45324e-09	1.09066e-09	1.07339e-09
GOTERM_BP_DIRECT	GO:0052696~flavonoid glucuronidation	10	3.0581	9.06491e-12	UGT8, UGT1A10, UGT1A1, UGT1A5, UGT1A4, UGT1A3, UGT1A9, UGT1A8, UGT1A7, UGT1A6	241	22	16792	31.6711	1.26002e-08	2.10004e-09	2.0668e-09
GOTERM_BP_DIRECT	GO:0052695~cellular glucuronidation	8	2.44648	1.14457e-09	UGT1A10, UGT1A1, UGT1A4, UGT1A3, UGT1A9, UGT1A8, UGT1A7, UGT1A6	241	16	16792	34.8382	1.59096e-06	2.2728e-07	2.23682e-07
GOTERM_BP_DIRECT	GO:0009813~flavonoid biosynthetic process	8	2.44648	7.38643e-09	UGT8, UGT1A10, UGT1A1, UGT1A5, UGT1A4, UGT1A3, UGT1A7, UGT1A6	241	20	16792	27.8705	1.02671e-05	1.28339e-06	1.26308e-06
GOTERM_BP_DIRECT	GO:1901687~glutathione derivative biosynthetic process	7	2.14067	4.93289e-07	GSTM4, GSTM3, GSTM2, GSTM1, GSTO1, MGST3, GSTM5	241	22	16792	22.1697	0.000685437	7.61858e-05	7.498e-05
GOTERM_BP_DIRECT	GO:0051552~flavone metabolic process	5	1.52905	5.96966e-07	UGT1A10, UGT1A1, UGT1A9, UGT1A8, UGT1A7	241	6	16792	58.0636	0.000829439	8.29783e-05	8.1665e-05
GOTERM_BP_DIRECT	GO:0042178~xenobiotic catabolic process	5	1.52905	1.37727e-06	GSTM4, GSTM3, GSTM2, GSTM1, GSTO1	241	7	16792	49.7688	0.00191257	0.000174037	0.000171282
GOTERM_BP_DIRECT	GO:0018916~nitrobenzene metabolic process	4	1.22324	1.14128e-05	GSTM4, GSTM3, GSTM2, GSTM1	241	4	16792	69.6763	0.0157388	0.00132199	0.00130106
GOTERM_BP_DIRECT	GO:0045815~positive regulation of gene expression, epigenetic	8	2.44648	2.81211e-05	HIST2H4A, KAT2B, HIST2H4B, HIST1H3A, HIST1H3G, POLR1E, HIST1H4I, HIST1H4C	241	62	16792	8.9905	0.0383348	0.00300679	0.0029592
GOTERM_BP_DIRECT	GO:0032200~telomere organization	6	1.83486	3.57156e-05	HIST2H4A, HIST2H4B, HIST1H3A, HIST1H3G, HIST1H4I, HIST1H4C	241	27	16792	15.4836	0.0484334	0.00337299	0.0033196
GOTERM_BP_DIRECT	GO:0042573~retinoic acid metabolic process	5	1.52905	3.63991e-05	UGT1A1, UGT1A3, UGT1A9, UGT1A8, UGT1A7	241	14	16792	24.8844	0.0493371	0.00337299	0.0033196
GOTERM_BP_DIRECT	GO:0006335~DNA replication-dependent nucleosome assembly	6	1.83486	8.4049e-05	HIST2H4A, HIST2H4B, HIST1H3A, HIST1H3G, HIST1H4I, HIST1H4C	241	32	16792	13.0643	0.110266	0.00730176	0.00718619
GOTERM_BP_DIRECT	GO:0006749~glutathione metabolic process	7	2.14067	0.000143046	GSTM4, GSTM3, GSTM2, GSTM1, GSTO1, GSR, GSTM5	241	56	16792	8.70954	0.180326	0.0116961	0.011511
GOTERM_BP_DIRECT	GO:0000183~chromatin silencing at rDNA	6	1.83486	0.000171653	HIST2H4A, HIST2H4B, HIST1H3A, HIST1H3G, HIST1H4I, HIST1H4C	241	37	16792	11.2989	0.212284	0.0132554	0.0130456
GOTERM_BP_DIRECT	GO:0051290~protein heterotetramerization	6	1.83486	0.000316088	HIST2H4A, HIST2H4B, HIST1H3A, HIST1H3G, HIST1H4I, HIST1H4C	241	42	16792	9.95376	0.355598	0.0231243	0.0227583
GOTERM_BP_DIRECT	GO:0098869~cellular oxidant detoxification	7	2.14067	0.000489203	GSTM2, GPX2, GSTO1, MGST3, GSR, PXDN, APOE	241	70	16792	6.96763	0.493463	0.0339996	0.0334615
GOTERM_BP_DIRECT	GO:0070458~cellular detoxification of nitrogen compound	3	0.917431	0.000604544	GSTM3, GSTM2, GSTM1	241	3	16792	69.6763	0.568535	0.040015	0.0393817
GOTERM_BP_DIRECT	GO:0045814~negative regulation of gene expression, epigenetic	6	1.83486	0.000717572	HIST2H4A, HIST2H4B, HIST1H3A, HIST1H3G, HIST1H4I, HIST1H4C	241	50	16792	8.36116	0.631304	0.0453375	0.0446199
GOTERM_BP_DIRECT	GO:0031047~gene silencing by RNA	8	2.44648	0.00107536	HIST2H4A, HIST2H4B, HIST1H3A, ERI1, HIST1H3G, HIST1H4I, NUP43, HIST1H4C	241	111	16792	5.02172	0.775875	0.064989	0.0639604
GOTERM_BP_DIRECT	GO:0044267~cellular protein metabolic process	8	2.44648	0.00153482	HIST2H4A, HIST2H4B, HIST1H3A, ADORA2B, IGFBP2, HIST1H3G, HIST1H4I, HIST1H4C	241	118	16792	4.72382	0.88176	0.0888916	0.0874847
GOTERM_BP_DIRECT	GO:0006334~nucleosome assembly	8	2.44648	0.00161131	HIST2H4A, HIST2H4B, HIST1H3A, HIST1H2BF, HMGB2, HIST1H3G, HIST1H4I, HIST1H4C	241	119	16792	4.68412	0.893704	0.0894885	0.0880721
GOTERM_BP_DIRECT	GO:0006352~DNA-templated transcription, initiation	5	1.52905	0.00167389	HIST2H4A, HIST2H4B, MYC, HIST1H4I, HIST1H4C	241	36	16792	9.67727	0.902573	0.0894885	0.0880721
GOTERM_BP_DIRECT	GO:0045653~negative regulation of megakaryocyte differentiation	4	1.22324	0.00200742	HIST2H4A, HIST2H4B, HIST1H4I, HIST1H4C	241	18	16792	15.4836	0.93877	0.103345	0.101709
GOTERM_BP_DIRECT	GO:1904837~beta-catenin-TCF complex assembly	5	1.52905	0.003244	HIST2H4A, HIST2H4B, MYC, HIST1H4I, HIST1H4C	241	43	16792	8.1019	0.989073	0.161042	0.158493
GOTERM_BP_DIRECT	GO:0016233~telomere capping	4	1.22324	0.00413354	HIST2H4A, HIST2H4B, HIST1H4I, HIST1H4C	241	23	16792	12.1176	0.996841	0.198125	0.194989
GOTERM_BP_DIRECT	GO:0006805~xenobiotic metabolic process	6	1.83486	0.00517883	MGST3, CMBL, AHR, UGT1A9, CES2, UGT1A6	241	78	16792	5.35972	0.999266	0.239952	0.236154
GOTERM_BP_DIRECT	GO:0010544~negative regulation of platelet activation	3	0.917431	0.00538168	C1QTNF1, PDGFA, APOE	241	8	16792	26.1286	0.999447	0.241308	0.237488
GOTERM_BP_DIRECT	GO:0006336~DNA replication-independent nucleosome assembly	4	1.22324	0.00588044	HIST2H4A, HIST2H4B, HIST1H4I, HIST1H4C	241	26	16792	10.7194	0.999725	0.255432	0.251389
GOTERM_BP_DIRECT	GO:0008283~cell proliferation	13	3.97554	0.00653605	UHRF1, PSPHP1, PDAP1, SETMAR, TYMS, TYR, WDR12, AURKB, KITLG, MYC, GAS6, HRAS, E2F8	241	366	16792	2.47484	0.99989	0.275306	0.270949
GOTERM_BP_DIRECT	GO:0032715~negative regulation of interleukin-6 production	4	1.22324	0.0072558	GBA, TNFAIP3, CHRFAM7A, GAS6	241	28	16792	9.95376	0.99996	0.296634	0.291939
GOTERM_BP_DIRECT	GO:0045824~negative regulation of innate immune response	3	0.917431	0.0102767	DHX58, TNFAIP3, NMI	241	11	16792	19.0026	0.999999	0.408131	0.401671
GOTERM_BP_DIRECT	GO:0006303~double-strand break repair via nonhomologous end joining	5	1.52905	0.0125511	HIST2H4A, HIST2H4B, SETMAR, HIST1H4I, HIST1H4C	241	63	16792	5.52987	1	0.484611	0.47694
GOTERM_BP_DIRECT	GO:0032259~methylation	5	1.52905	0.0205504	GCSH, WBSCR27, GSTO1, PRDM1, TYMS	241	73	16792	4.77235	1	0.772029	0.75981
GOTERM_BP_DIRECT	GO:0055114~oxidation-reduction process	16	4.89297	0.0232383	NQO2, GPX2, STEAP4, GSTO1, FAXDC2, TYRP1, GSR, TYR, PTGR1, PGD, HSD17B7, LOXL1, HEPHL1, CBS, MARC1, PXDN	241	592	16792	1.88314	1	0.833403	0.820213
GOTERM_BP_DIRECT	GO:0034080~CENP-A containing nucleosome assembly	4	1.22324	0.0233833	HIST2H4A, HIST2H4B, HIST1H4I, HIST1H4C	241	43	16792	6.48152	1	0.833403	0.820213
GOTERM_BP_DIRECT	GO:0050728~negative regulation of inflammatory response	5	1.52905	0.0265682	CALCRL, GBA, TNFAIP3, CHRFAM7A, APOE	241	79	16792	4.4099	1	0.89585	0.881671
GOTERM_BP_DIRECT	GO:0006789~bilirubin conjugation	2	0.611621	0.0283816	UGT1A1, UGT1A4	241	2	16792	69.6763	1	0.89585	0.881671
GOTERM_BP_DIRECT	GO:0071307~cellular response to vitamin K	2	0.611621	0.0283816	POSTN, GAS6	241	2	16792	69.6763	1	0.89585	0.881671
GOTERM_BP_DIRECT	GO:0000964~mitochondrial RNA 5'-end processing	2	0.611621	0.0283816	TRMT10C, PNPT1	241	2	16792	69.6763	1	0.89585	0.881671
GOTERM_BP_DIRECT	GO:0045939~negative regulation of steroid metabolic process	2	0.611621	0.0283816	UGT1A1, UGT1A8	241	2	16792	69.6763	1	0.89585	0.881671
GOTERM_BP_DIRECT	GO:0031100~organ regeneration	4	1.22324	0.0294798	UGT1A1, PPAT, LCP1, GAS6	241	47	16792	5.9299	1	0.89585	0.881671
GOTERM_BP_DIRECT	GO:0046579~positive regulation of Ras protein signal transduction	3	0.917431	0.0296468	NOTCH2, KITLG, HRAS	241	19	16792	11.0015	1	0.89585	0.881671
GOTERM_BP_DIRECT	GO:0043406~positive regulation of MAP kinase activity	4	1.22324	0.0522521	KITLG, PDGFA, CD24, HRAS	241	59	16792	4.72382	1	1	0.984881
GOTERM_BP_DIRECT	GO:2000373~positive regulation of DNA topoisomerase (ATP-hydrolyzing) activity	2	0.611621	0.055961	UHRF1, SETMAR	241	4	16792	34.8382	1	1	0.984881
GOTERM_BP_DIRECT	GO:0043418~homocysteine catabolic process	2	0.611621	0.055961	CBS, BLMH	241	4	16792	34.8382	1	1	0.984881
GOTERM_BP_DIRECT	GO:1904431~positive regulation of t-circle formation	2	0.611621	0.055961	SLX1B, SLX1A	241	4	16792	34.8382	1	1	0.984881
GOTERM_BP_DIRECT	GO:0017144~drug metabolic process	3	0.917431	0.0565063	UGT1A1, UGT1A8, UGT1A7	241	27	16792	7.74182	1	1	0.984881
GOTERM_BP_DIRECT	GO:0097421~liver regeneration	3	0.917431	0.0641678	NFKBIA, MYC, TYMS	241	29	16792	7.2079	1	1	0.984881
GOTERM_BP_DIRECT	GO:0043627~response to estrogen	4	1.22324	0.0660421	GSTM3, GBA, IGFBP2, CD24	241	65	16792	4.28778	1	1	0.984881
GOTERM_BP_DIRECT	GO:0007155~cell adhesion	12	3.66972	0.0662893	CNTNAP3, IL32, POSTN, KITLG, ADGRE5, CDH11, NINJ1, PKP1, CD24, MSLN, GAS6, AJAP1	241	459	16792	1.8216	1	1	0.984881
GOTERM_BP_DIRECT	GO:0090656~t-circle formation	2	0.611621	0.0694569	SLX1B, SLX1A	241	5	16792	27.8705	1	1	0.984881
GOTERM_BP_DIRECT	GO:0035690~cellular response to drug	4	1.22324	0.0760649	RNF149, MYC, PPAT, GAS6	241	69	16792	4.03921	1	1	0.984881
GOTERM_BP_DIRECT	GO:0032088~negative regulation of NF-kappaB transcription factor activity	4	1.22324	0.0813132	NFKBIA, PELI1, TNFAIP3, RBCK1	241	71	16792	3.92543	1	1	0.984881
GOTERM_BP_DIRECT	GO:0010792~DNA double-strand break processing involved in repair via single-strand annealing	2	0.611621	0.0827606	SLX1B, SLX1A	241	6	16792	23.2254	1	1	0.984881
GOTERM_BP_DIRECT	GO:0009804~coumarin metabolic process	2	0.611621	0.0827606	UGT1A8, UGT1A7	241	6	16792	23.2254	1	1	0.984881
GOTERM_BP_DIRECT	GO:0051607~defense response to virus	6	1.83486	0.0883843	BNIP3L, SLFN11, OAS3, DHX58, IFNK, POLR3K	241	165	16792	2.53369	1	1	0.984881
GOTERM_BP_DIRECT	GO:0043086~negative regulation of catalytic activity	4	1.22324	0.0922621	UGT1A1, PHACTR1, UGT1A8, UGT1A7	241	75	16792	3.71607	1	1	0.984881
GOTERM_BP_DIRECT	GO:0090305~nucleic acid phosphodiester bond hydrolysis	4	1.22324	0.0922621	SLX1B, SETMAR, SLX1A, DNASE1L1	241	75	16792	3.71607	1	1	0.984881
GOTERM_BP_DIRECT	GO:0042167~heme catabolic process	2	0.611621	0.095875	UGT1A1, UGT1A4	241	7	16792	19.9075	1	1	0.984881
GOTERM_BP_DIRECT	GO:0032466~negative regulation of cytokinesis	2	0.611621	0.095875	AURKB, E2F8	241	7	16792	19.9075	1	1	0.984881
GOTERM_BP_DIRECT	GO:0008033~tRNA processing	3	0.917431	0.0978303	TRMT10C, PUS7L, THG1L	241	37	16792	5.64943	1	1	0.984881
GOTERM_BP_DIRECT	GO:0007588~excretion	3	0.917431	0.0978303	ADORA2B, NEDD4L, UGT1A7	241	37	16792	5.64943	1	1	0.984881
GOTERM_BP_DIRECT	GO:0032869~cellular response to insulin stimulus	4	1.22324	0.0979539	KAT2B, MYC, PPAT, TRIB3	241	77	16792	3.61955	1	1	0.984881

## Sheet: Fig7B
GO of DEGs in White HKC with HSD17B7-oe vs Ctrl
Category	Term	Count	%	PValue	Genes	List Total	Pop Hits	Pop Total	Fold Enrichment	Bonferroni	Benjamini	FDR
GOTERM_BP_4	GO:0045333~cellular respiration	28	43.75	2.07505e-37	NDUFB7, COX4I1, DLST, ETFB, COX6A1, COX5A, IDH3B, UQCRFS1, CYC1, NDUFV2, NDUFV1, NDUFA9, NDUFA8, SURF1, NDUFA6, PDHA1, NDUFA4, IDH3G, MDH2, IDH2, SDHC, SDHA, SDHB, COX7A2L, NDUFS6, NDUFAB1, UQCRC1, NDUFS2	64	174	16415	41.2733	8.42469e-35	8.42469e-35	7.53242e-35
GOTERM_BP_4	GO:0015980~energy derivation by oxidation of organic compounds	28	43.75	5.76906e-32	NDUFB7, COX4I1, DLST, ETFB, COX6A1, COX5A, IDH3B, UQCRFS1, CYC1, NDUFV2, NDUFV1, NDUFA9, NDUFA8, SURF1, NDUFA6, PDHA1, NDUFA4, IDH3G, MDH2, IDH2, SDHC, SDHA, SDHB, COX7A2L, NDUFS6, NDUFAB1, UQCRC1, NDUFS2	64	271	16415	26.5002	2.34224e-29	1.17112e-29	1.04708e-29
GOTERM_BP_4	GO:0022904~respiratory electron transport chain	21	32.8125	4.67979e-29	NDUFA9, NDUFA8, NDUFB7, NDUFA6, NDUFA4, COX4I1, SDHC, ETFB, SDHA, COX6A1, COX5A, SDHB, COX7A2L, NDUFS6, NDUFAB1, UQCRC1, NDUFS2, UQCRFS1, CYC1, NDUFV2, NDUFV1	64	109	16415	49.4144	1.89999e-26	6.33332e-27	5.66255e-27
GOTERM_BP_4	GO:0022900~electron transport chain	21	32.8125	6.94008e-29	NDUFA9, NDUFA8, NDUFB7, NDUFA6, NDUFA4, COX4I1, SDHC, ETFB, SDHA, COX6A1, COX5A, SDHB, COX7A2L, NDUFS6, NDUFAB1, UQCRC1, NDUFS2, UQCRFS1, CYC1, NDUFV2, NDUFV1	64	111	16415	48.5241	2.81767e-26	7.04418e-27	6.29812e-27
GOTERM_BP_4	GO:0006119~oxidative phosphorylation	20	31.25	3.18237e-27	NDUFA9, NDUFA8, SURF1, NDUFB7, NDUFA6, NDUFA4, COX4I1, SDHC, SDHA, COX6A1, COX5A, COX7A2L, NDUFS6, NDUFAB1, UQCRC1, NDUFS2, UQCRFS1, CYC1, NDUFV2, NDUFV1	64	108	16415	47.4971	1.29204e-24	2.58409e-25	2.3104e-25
GOTERM_BP_4	GO:0007005~mitochondrion organization	28	43.75	1.10639e-21	MRPS15, NDUFB7, MRPS11, TIMM9, MRPS12, HTRA2, MRPS30, TIMM10, HSD17B10, TIMM50, TOMM22, RHOT2, PMPCA, NDUFV2, NDUFV1, NDUFA9, NDUFA8, SURF1, NDUFA6, MTX2, MRPS22, IMMT, AFG3L2, NDUFS6, NDUFAB1, NDUFS2, VDAC1, SLC25A5	64	653	16415	10.9978	4.49193e-19	7.48654e-20	6.69363e-20
GOTERM_BP_4	GO:0006753~nucleoside phosphate metabolic process	28	43.75	2.62064e-21	GPI, NDUFB7, COX4I1, COX6A1, COX5A, ACAT1, MPC1, IDH3B, UQCRFS1, CYC1, NDUFV2, NDUFV1, NDUFA9, NDUFA8, PDHX, SURF1, NDUFA6, PDHA1, NDUFA4, MDH2, SDHC, ATP1B1, SDHA, COX7A2L, NDUFS6, NDUFAB1, UQCRC1, NDUFS2	64	675	16415	10.6394	1.06398e-18	1.51997e-19	1.35899e-19
GOTERM_BP_4	GO:0055086~nucleobase-containing small molecule metabolic process	28	43.75	1.85707e-20	GPI, NDUFB7, COX4I1, COX6A1, COX5A, ACAT1, MPC1, IDH3B, UQCRFS1, CYC1, NDUFV2, NDUFV1, NDUFA9, NDUFA8, PDHX, SURF1, NDUFA6, PDHA1, NDUFA4, MDH2, SDHC, ATP1B1, SDHA, COX7A2L, NDUFS6, NDUFAB1, UQCRC1, NDUFS2	64	728	16415	9.86478	7.53971e-18	9.42464e-19	8.42646e-19
GOTERM_BP_4	GO:0009116~nucleoside metabolic process	23	35.9375	7.34743e-20	NDUFA9, GPI, NDUFA8, SURF1, NDUFB7, NDUFA6, NDUFA4, COX4I1, SDHC, ATP1B1, SDHA, COX6A1, COX5A, ACAT1, COX7A2L, NDUFS6, NDUFAB1, UQCRC1, NDUFS2, UQCRFS1, CYC1, NDUFV2, NDUFV1	64	413	16415	14.2836	2.98306e-17	3.31451e-18	2.96347e-18
GOTERM_BP_4	GO:1901657~glycosyl compound metabolic process	23	35.9375	2.23969e-19	NDUFA9, GPI, NDUFA8, SURF1, NDUFB7, NDUFA6, NDUFA4, COX4I1, SDHC, ATP1B1, SDHA, COX6A1, COX5A, ACAT1, COX7A2L, NDUFS6, NDUFAB1, UQCRC1, NDUFS2, UQCRFS1, CYC1, NDUFV2, NDUFV1	64	435	16415	13.5612	9.09313e-17	9.09313e-18	8.13007e-18
GOTERM_BP_4	GO:0019693~ribose phosphate metabolic process	23	35.9375	3.1313e-17	NDUFA9, GPI, NDUFA8, SURF1, NDUFB7, NDUFA6, NDUFA4, COX4I1, SDHC, ATP1B1, SDHA, COX6A1, COX5A, ACAT1, COX7A2L, NDUFS6, NDUFAB1, UQCRC1, NDUFS2, UQCRFS1, CYC1, NDUFV2, NDUFV1	64	549	16415	10.7452	1.27131e-14	1.15574e-15	1.03333e-15
GOTERM_BP_4	GO:0072521~purine-containing compound metabolic process	23	35.9375	8.26164e-17	NDUFA9, GPI, NDUFA8, SURF1, NDUFB7, NDUFA6, NDUFA4, COX4I1, SDHC, ATP1B1, SDHA, COX6A1, COX5A, ACAT1, COX7A2L, NDUFS6, NDUFAB1, UQCRC1, NDUFS2, UQCRFS1, CYC1, NDUFV2, NDUFV1	64	575	16415	10.2594	4.50751e-14	2.79519e-15	2.49915e-15
GOTERM_BP_4	GO:0019637~organophosphate metabolic process	28	43.75	8.75419e-16	GPI, NDUFB7, COX4I1, COX6A1, COX5A, ACAT1, MPC1, IDH3B, UQCRFS1, CYC1, NDUFV2, NDUFV1, NDUFA9, NDUFA8, PDHX, SURF1, NDUFA6, PDHA1, NDUFA4, MDH2, SDHC, ATP1B1, SDHA, COX7A2L, NDUFS6, NDUFAB1, UQCRC1, NDUFS2	64	1108	16415	6.48155	3.606e-13	2.734e-14	2.44444e-14
GOTERM_BP_4	GO:0006099~tricarboxylic acid cycle	9	14.0625	1.19575e-13	PDHA1, IDH3G, MDH2, IDH2, IDH3B, DLST, SDHC, SDHA, SDHB	64	29	16415	79.5986	4.85458e-11	3.46767e-12	3.1004e-12
GOTERM_BP_4	GO:0006082~organic acid metabolic process	22	34.375	9.33874e-12	GPI, PDHX, PHYH, ECHS1, PDHA1, IDH3G, MDH2, ECI1, IDH2, DLST, SDHC, ETFB, SDHA, HSD17B10, SDHB, ACAT1, GLUD1, MPC1, NDUFS6, NDUFAB1, IDH3B, ACAA1	64	907	16415	6.22123	3.79153e-09	2.52769e-10	2.25998e-10
GOTERM_BP_4	GO:0006839~mitochondrial transport	14	21.875	3.3502e-11	MTX2, TIMM9, HTRA2, TIMM10, TIMM50, TOMM22, AFG3L2, RHOT2, MPC1, PMPCA, VDAC1, CYC1, SLC25A20, SLC25A5	64	277	16415	12.9631	1.36018e-08	8.50114e-10	7.60077e-10
GOTERM_BP_4	GO:0097031~mitochondrial respiratory chain complex I biogenesis	9	14.0625	9.75196e-11	NDUFA9, NDUFA8, NDUFB7, NDUFA6, NDUFS6, NDUFAB1, NDUFS2, NDUFV2, NDUFV1	64	63	16415	36.6406	3.95929e-08	2.329e-09	2.08233e-09
GOTERM_BP_4	GO:0043436~oxoacid metabolic process	20	31.25	1.46387e-10	GPI, PDHX, PHYH, ECHS1, PDHA1, IDH3G, MDH2, ECI1, IDH2, DLST, ETFB, SDHA, SDHB, ACAT1, GLUD1, MPC1, NDUFS6, NDUFAB1, IDH3B, ACAA1	64	831	16415	6.17291	5.94329e-08	3.30183e-09	2.95213e-09
GOTERM_BP_4	GO:0006818~hydrogen transport	11	17.1875	3.50163e-10	SURF1, ATP6V0B, COX7A2L, NDUFA4, COX4I1, UQCRC1, UQCRFS1, COX7A2, CYC1, COX6A1, COX5A	64	155	16415	18.2021	1.42166e-07	7.48243e-09	6.68996e-09
GOTERM_BP_4	GO:1990542~mitochondrial transmembrane transport	8	12.5	9.54792e-09	AFG3L2, MPC1, TIMM9, CYC1, SLC25A20, TIMM10, TIMM50, TOMM22	64	71	16415	28.8996	3.87645e-06	1.93823e-07	1.73295e-07
GOTERM_BP_4	GO:0055085~transmembrane transport	21	32.8125	5.34727e-08	SURF1, ATP6V0B, NDUFA4, COX4I1, TIMM9, COX7A2, TIMM10, ATP1B1, COX6A1, COX5A, TIMM50, TOMM22, AFG3L2, COX7A2L, MPC1, UQCRC1, UQCRFS1, VDAC1, CYC1, SLC25A20, SLC25A5	64	1322	16415	4.07426	2.17097e-05	1.0338e-06	9.24313e-07
GOTERM_BP_4	GO:0007006~mitochondrial membrane organization	8	12.5	1.29262e-07	AFG3L2, RHOT2, TIMM9, IMMT, TIMM10, SLC25A5, TIMM50, TOMM22	64	103	16415	19.9211	5.24791e-05	2.38548e-06	2.13283e-06
GOTERM_BP_4	GO:0006796~phosphate-containing compound metabolic process	30	46.875	7.09548e-07	GPI, NDUFB7, COX4I1, COX6A1, COX5A, TIMM50, ACAT1, MPC1, IDH3B, UQCRFS1, CYC1, NDUFV2, NDUFV1, NDUFA9, NDUFA8, PDHX, NQO2, SURF1, NDUFA6, PDHA1, NDUFA4, MDH2, SDHC, ATP1B1, SDHA, COX7A2L, NDUFS6, NDUFAB1, UQCRC1, NDUFS2	64	3083	16415	2.49579	0.000288035	1.25251e-05	1.11985e-05
GOTERM_BP_4	GO:0016054~organic acid catabolic process	9	14.0625	2.01583e-06	GLUD1, PHYH, ECHS1, ECI1, DLST, ETFB, ACAA1, HSD17B10, ACAT1	64	222	16415	10.398	0.000818093	3.41011e-05	3.04894e-05
GOTERM_BP_4	GO:0034220~ion transmembrane transport	16	25	2.58047e-06	SURF1, ATP6V0B, NDUFA4, COX4I1, COX7A2, ATP1B1, COX6A1, COX5A, AFG3L2, COX7A2L, MPC1, UQCRC1, UQCRFS1, VDAC1, CYC1, SLC25A20	64	963	16415	4.26142	0.00104712	4.19068e-05	3.74684e-05
GOTERM_BP_4	GO:0044282~small molecule catabolic process	10	15.625	5.71574e-06	GPI, GLUD1, PHYH, ECHS1, ECI1, DLST, ETFB, ACAA1, HSD17B10, ACAT1	64	341	16415	7.52154	0.00231791	8.92534e-05	7.98005e-05
GOTERM_BP_4	GO:0006631~fatty acid metabolic process	10	15.625	1.01004e-05	PDHX, PHYH, ECHS1, PDHA1, NDUFS6, ECI1, NDUFAB1, ETFB, ACAA1, ACAT1	64	366	16415	7.00777	0.00409238	0.00015188	0.000135794
GOTERM_BP_4	GO:0006811~ion transport	18	28.125	2.36132e-05	NDUFA9, SURF1, ATP6V0B, NDUFA4, COX4I1, COX7A2, ATP1B1, COX6A1, COX5A, AFG3L2, COX7A2L, MPC1, UQCRC1, UQCRFS1, VDAC1, CYC1, SLC25A20, SLC25A11	64	1458	16415	3.16647	0.00954124	0.000342391	0.000306128
GOTERM_BP_4	GO:0006732~coenzyme metabolic process	9	14.0625	2.60392e-05	NDUFA9, PDHX, GPI, PDHA1, MPC1, MDH2, IDH3B, DLST, ACAT1	64	315	16415	7.32812	0.0105164	0.000364548	0.000325939
GOTERM_BP_4	GO:0034440~lipid oxidation	6	9.375	3.48057e-05	PHYH, ECHS1, ECI1, ETFB, ACAA1, ACAT1	64	97	16415	15.865	0.014032	0.000471037	0.000421148
GOTERM_BP_4	GO:0071806~protein transmembrane transport	5	7.8125	8.72571e-05	AFG3L2, TIMM9, TIMM10, TIMM50, TOMM22	64	61	16415	21.0233	0.0348077	0.00114279	0.00102175
GOTERM_BP_4	GO:0072524~pyridine-containing compound metabolic process	6	9.375	0.000145447	PDHX, GPI, PDHA1, MPC1, MDH2, IDH3B	64	131	16415	11.7474	0.0573459	0.00184536	0.00164992
GOTERM_BP_4	GO:0071822~protein complex subunit organization	17	26.5625	0.000446319	NDUFA9, NDUFA8, MRPS15, SURF1, NDUFB7, NDUFA6, MRPS11, MRPS22, MRPS12, MRPS30, ACAT1, AFG3L2, NDUFS6, NDUFAB1, NDUFS2, NDUFV2, NDUFV1	64	1674	16415	2.60468	0.16577	0.00549108	0.00490951
GOTERM_BP_4	GO:0006637~acyl-CoA metabolic process	5	7.8125	0.00050246	PDHX, PDHA1, MPC1, DLST, ACAT1	64	96	16415	13.3586	0.184579	0.00582854	0.00521123
GOTERM_BP_4	GO:0035383~thioester metabolic process	5	7.8125	0.00050246	PDHX, PDHA1, MPC1, DLST, ACAT1	64	96	16415	13.3586	0.184579	0.00582854	0.00521123
GOTERM_BP_4	GO:0006086~acetyl-CoA biosynthetic process from pyruvate	3	4.6875	0.000639556	PDHX, PDHA1, MPC1	64	10	16415	76.9453	0.22875	0.00721277	0.00644885
GOTERM_BP_4	GO:0044242~cellular lipid catabolic process	6	9.375	0.000662553	PHYH, ECHS1, ECI1, ETFB, ACAA1, ACAT1	64	182	16415	8.45553	0.235922	0.00727017	0.00650018
GOTERM_BP_4	GO:0090151~establishment of protein localization to mitochondrial membrane	3	4.6875	0.000779746	TIMM9, TIMM10, TOMM22	64	11	16415	69.9503	0.271451	0.00833098	0.00744863
GOTERM_BP_4	GO:0044765~single-organism transport	25	39.0625	0.00122583	TIMM9, COX4I1, COX7A2, TIMM10, COX6A1, COX5A, TIMM50, TOMM22, RHOT2, MPC1, UQCRFS1, CYC1, SLC25A20, NDUFA9, ATP6V0B, SURF1, NDUFA4, ATP1B1, GLUD1, AFG3L2, COX7A2L, UQCRC1, VDAC1, SLC25A5, SLC25A11	64	3415	16415	1.87763	0.392249	0.0127612	0.0114096
GOTERM_BP_4	GO:0044255~cellular lipid metabolic process	12	18.75	0.00188543	PDHX, PHYH, ECHS1, PDHA1, RETSAT, NDUFS6, ECI1, NDUFAB1, HTRA2, ETFB, ACAA1, ACAT1	64	1043	16415	2.95092	0.535227	0.0191371	0.0171103
GOTERM_BP_4	GO:0035384~thioester biosynthetic process	4	6.25	0.00198647	PDHX, PDHA1, MPC1, ACAT1	64	65	16415	15.7837	0.553943	0.0196709	0.0175875
GOTERM_BP_4	GO:0030258~lipid modification	6	9.375	0.00329735	PHYH, ECHS1, ECI1, ETFB, ACAA1, ACAT1	64	262	16415	5.87369	0.738399	0.0318744	0.0284985
GOTERM_BP_4	GO:1902582~single-organism intracellular transport	9	14.0625	0.00491288	AFG3L2, RHOT2, TIMM9, CYC1, SLC25A20, TIMM10, ATP1B1, TIMM50, TOMM22	64	695	16415	3.32138	0.864603	0.0463868	0.0414739
GOTERM_BP_4	GO:0051188~cofactor biosynthetic process	5	7.8125	0.00533667	NDUFA9, PDHX, PDHA1, MPC1, ACAT1	64	183	16415	7.00777	0.886106	0.0484183	0.0432902
GOTERM_BP_4	GO:0016042~lipid catabolic process	6	9.375	0.00536656	PHYH, ECHS1, ECI1, ETFB, ACAA1, ACAT1	64	294	16415	5.23438	0.887487	0.0484183	0.0432902
GOTERM_BP_4	GO:1901566~organonitrogen compound biosynthetic process	13	20.3125	0.00550715	MRPS15, SURF1, MGST3, MRPS11, MRPS22, MRPS12, MRPS30, ACAT1, GLUD1, CYC1, SLC25A20, SLC25A5, SLC25A11	64	1375	16415	2.42494	0.893763	0.0486066	0.0434586
GOTERM_BP_4	GO:0044272~sulfur compound biosynthetic process	5	7.8125	0.00779105	PDHX, PDHA1, MPC1, MGST3, ACAT1	64	204	16415	6.28638	0.958229	0.0673014	0.0601734
GOTERM_BP_4	GO:0044283~small molecule biosynthetic process	7	10.9375	0.0108795	NDUFA9, GPI, GLUD1, MDH2, NDUFAB1, SLC25A11, ACAT1	64	488	16415	3.67908	0.988219	0.092022	0.0822759
GOTERM_BP_4	GO:0072594~establishment of protein localization to organelle	8	12.5	0.0135481	AFG3L2, MTX2, TIMM9, HTRA2, PMPCA, TIMM10, TIMM50, TOMM22	64	666	16415	3.08089	0.996066	0.112256	0.100366
GOTERM_BP_4	GO:0044802~single-organism membrane organization	9	14.0625	0.0172349	AFG3L2, RHOT2, TIMM9, IMMT, TIMM10, ATP1B1, SLC25A5, TIMM50, TOMM22	64	866	16415	2.66554	0.99914	0.139948	0.125126
GOTERM_BP_4	GO:0032984~macromolecular complex disassembly	5	7.8125	0.0181109	MRPS15, MRPS22, MRPS11, MRPS12, MRPS30	64	262	16415	4.89474	0.999401	0.144177	0.128907
GOTERM_BP_4	GO:0045039~protein import into mitochondrial inner membrane	2	3.125	0.0190453	TIMM9, TIMM10	64	5	16415	102.594	0.999593	0.1487	0.132951
GOTERM_BP_4	GO:0006461~protein complex assembly	12	18.75	0.0205892	NDUFA9, AFG3L2, NDUFA8, SURF1, NDUFB7, NDUFA6, NDUFS6, NDUFAB1, NDUFS2, NDUFV2, NDUFV1, ACAT1	64	1445	16415	2.12997	0.999785	0.157721	0.141017
GOTERM_BP_4	GO:0065003~macromolecular complex assembly	13	20.3125	0.0277231	NDUFA9, NDUFA8, SURF1, NDUFB7, NDUFA6, MRPS11, ACAT1, AFG3L2, NDUFS6, NDUFAB1, NDUFS2, NDUFV2, NDUFV1	64	1710	16415	1.94988	0.999989	0.208436	0.186361
GOTERM_BP_4	GO:0072321~chaperone-mediated protein transport	2	3.125	0.0340242	TIMM9, TIMM10	64	9	16415	56.9965	0.999999	0.25116	0.22456
GOTERM_BP_4	GO:0043603~cellular amide metabolic process	9	14.0625	0.0355451	MRPS15, MRPS22, MRPS11, MRPS12, HTRA2, MRPS30, SLC25A20, SLC25A5, SLC25A11	64	994	16415	2.32229	1	0.257702	0.230408
GOTERM_BP_4	GO:0006518~peptide metabolic process	8	12.5	0.0365735	MRPS15, MRPS22, MRPS11, MRPS12, MRPS30, SLC25A20, SLC25A5, SLC25A11	64	818	16415	2.5084	1	0.260506	0.232916
GOTERM_BP_4	GO:0017038~protein import	5	7.8125	0.0374823	AFG3L2, TIMM9, TIMM10, TIMM50, TOMM22	64	329	16415	3.89794	1	0.262376	0.234587
GOTERM_BP_4	GO:0046907~intracellular transport	12	18.75	0.0387727	AFG3L2, RHOT2, MTX2, TIMM9, HTRA2, PMPCA, CYC1, SLC25A20, TIMM10, ATP1B1, TIMM50, TOMM22	64	1594	16415	1.93087	1	0.266808	0.23855
GOTERM_BP_4	GO:0006886~intracellular protein transport	9	14.0625	0.040462	AFG3L2, MTX2, TIMM9, HTRA2, PMPCA, TIMM10, ATP1B1, TIMM50, TOMM22	64	1020	16415	2.2631	1	0.273793	0.244795
GOTERM_BP_4	GO:0006139~nucleobase-containing compound metabolic process	30	46.875	0.0508399	GPI, NDUFB7, MRPS11, COX4I1, COX6A1, HSD17B10, COX5A, ACAT1, MPC1, IDH3B, UQCRFS1, CYC1, NDUFV2, NDUFV1, NDUFA9, NDUFA8, PDHX, SURF1, NDUFA6, PDHA1, NDUFA4, MDH2, SDHC, ATP1B1, SDHA, COX7A2L, NDUFS6, NDUFAB1, UQCRC1, NDUFS2	64	5794	16415	1.32802	1	0.338377	0.302539
GOTERM_BP_4	GO:0042180~cellular ketone metabolic process	4	6.25	0.0578112	NDUFA9, PDHX, GPI, PDHA1	64	229	16415	4.48008	1	0.37857	0.338475
GOTERM_BP_4	GO:0005996~monosaccharide metabolic process	4	6.25	0.0666121	GPI, PDHA1, MDH2, SLC25A11	64	243	16415	4.22197	1	0.429278	0.383813
GOTERM_BP_4	GO:0042762~regulation of sulfur metabolic process	2	3.125	0.0740651	PDHX, PDHA1	64	20	16415	25.6484	1	0.469851	0.420088
GOTERM_BP_4	GO:0009081~branched-chain amino acid metabolic process	2	3.125	0.0811677	HSD17B10, ACAT1	64	22	16415	23.3168	1	0.506986	0.453291
GOTERM_BP_4	GO:0051604~protein maturation	4	6.25	0.085925	AFG3L2, UQCRC1, HTRA2, PMPCA	64	271	16415	3.78575	1	0.525153	0.469533
GOTERM_BP_4	GO:0006720~isoprenoid metabolic process	3	4.6875	0.0866631	PHYH, RETSAT, HTRA2	64	128	16415	6.01135	1	0.525153	0.469533
GOTERM_BP_4	GO:1901659~glycosyl compound biosynthetic process	3	4.6875	0.09014	SURF1, CYC1, ACAT1	64	131	16415	5.87369	1	0.538189	0.481188
GOTERM_BP_4	GO:0015031~protein transport	12	18.75	0.095204	GLUD1, AFG3L2, ATP6V0B, MTX2, TIMM9, HTRA2, PMPCA, TIMM10, ATP1B1, SLC25A5, TIMM50, TOMM22	64	1860	16415	1.65474	1	0.560186	0.500856
