# Supplementary material for: HSD17B7 gene in self‐renewal and oncogenicity of keratinocytes from Black versus White populations
Source: EMBO Mol Med. 2021 Jun 29;13(7):e14133. doi: 10.15252/emmm.202114133 (PMC8261506; doi:10.15252/emmm.202114133)
Supplement: Supplementary file 5 — Dataset EV2 [file EMMM-13-e14133-s005.xlsx]

## Sheet: cisEQTLs associated to HSD17B7
	Dataset EV2 (related to Fig 4J-K). List of cisEQTL within a 1Mb genomic region of the differentially expressed genes including HSD17B7 gene, and Linkage analysis for 6 significant HSD17B7-cisEQTLs.
List of cis-EQTLs for HSD17B7 gene (DEGs) in the total HKCs with an indication of the distribution in Black versus White keratinocytes
eQTL analysis was carried out using the MatrixEQTL R package. Shown are cis-EQTLs lie within an a priori-defined window (1MB) of HSD17B7 gene. Setting false positive rate (FDR) correction at 0.005.
fixation index (FST) value between White (EUR) and Black (AFR) populations in the 1000 genome phase I dataset was calculated by the SPSmart online software.
snp ID	gene	pvalue	FDR	Fst (1000 Genomes)
rs4542196	HSD17B7	2.18e-08	3.52e-05	0.342
rs2665497	HSD17B7	2.18e-08	3.52e-05	0.359
rs1780019	HSD17B7	2.67e-08	4.28e-05	0.353
rs2805025	HSD17B7	3.01e-08	4.78e-05	0.352
rs1780007	HSD17B7	8.32e-08	0.000119088	0.372
rs10737487	HSD17B7	4.16e-07	0.000453595	0.317
rs74231120	HSD17B7	1.57e-06	0.00129862	NA
rs4477251	HSD17B7	7.77e-06	0.00413894	0.158
rs365522	HSD17B7	8.24e-06	0.00429273	0.241

## Sheet: linkage dysequilibrium analysis
linkage dysequilibrium analysis of the ancestry specific eQTLs for HSD17B7 gene
R2 values	rs10737487	rs4542196	rs2665497	rs2805025	rs1780007	rs1780019
rs10737487	1
rs4542196	0.904	1
rs2665497	0.803	0.871	1
rs2805025	0.744	0.803	0.916	1
rs1780007	0.697	0.754	0.862	0.933	1
rs1780019	0.671	0.727	0.833	0.903	0.961	1
D' values	rs10737487	rs4542196	rs2665497	rs2805025	rs1780007	rs1780019
rs10737487	1
rs4542196	0.967	1
rs2665497	0.897	0.948	1
rs2805025	0.875	0.925	0.972	1
rs1780007	0.851	0.9	0.948	0.97	1
rs1780019	0.835	0.885	0.932	0.955	0.981	1

## Sheet: 1Mb window cisEQTL for all DEGs
List of significant cis- EQTLs for all differentially expressed genes (DEGs) in Black versus White keratinocytes (as listed in Appendix Table S1 )
eQTL analysis was carried out using the MatrixEQTL R package. Shown are cis-EQTLs lie within an a priori-defined window (1MB) of each gene. Setting false positive rate (FDR) correction at 0.005.
snp ID	gene	pvalue	FDR
kgp1182394	ABCC3	5.87e-06	0.00363937
rs10164204	ABHD3	2.67e-06	0.0019276
rs2850575	ABHD3	4.7e-06	0.00308207
kgp7517750	ABHD3	6.2e-06	0.0036466
kgp4002426	AJAP1	1.73e-11	7.04e-08
kgp2887002	AJAP1	2.7e-10	7.15e-07
rs900501	AJAP1	2.45e-09	4.94e-06
kgp5865260	AJAP1	3.95e-07	0.000439989
kgp4493804	AJAP1	3.95e-07	0.000439989
kgp1204422	AJAP1	2.55e-06	0.00185366
rs12083131	AJAP1	2.55e-06	0.00185366
rs12091928	AJAP1	2.7e-06	0.00194262
kgp1871970	AJAP1	7.49e-06	0.00410044
rs10745340	AP4B1	2e-06	0.00156858
kgp7079503	C2orf74	5.62e-18	2.21e-13
rs720201	C2orf74	2.92e-17	6.9e-13
kgp7115432	C2orf74	2.92e-17	6.9e-13
kgp4998441	C2orf74	2.94e-16	3.9e-12
rs11498	C2orf74	1.58e-15	1.55e-11
kgp12224704	C2orf74	1.03e-12	6.93e-09
rs777584	C2orf74	1.29e-12	8.25e-09
kgp11599924	C2orf74	2.38e-12	1.28e-08
rs12713435	C2orf74	3.39e-12	1.74e-08
rs778139	C2orf74	5.25e-12	2.63e-08
kgp5965034	C2orf74	1.16e-11	5.07e-08
kgp2931214	C2orf74	1.84e-10	5.11e-07
rs1186706	C2orf74	1.93e-10	5.3e-07
rs7583383	C2orf74	2.09e-10	5.66e-07
rs17482440	C2orf74	7.43e-09	1.33e-05
kgp3221676	C2orf74	8.5e-07	0.000803053
kgp12243689	C2orf74	4.12e-06	0.00276223
rs2591025	C8orf34	2.3e-06	0.00172808
rs234706	CBS	9.89e-07	0.000897904
rs3026093	CES3	1.53e-07	0.000201479
kgp10396071	CES3	1.53e-07	0.000201479
rs7187695	CES3	2.72e-07	0.000328823
kgp12455452	CES3	5.22e-07	0.000541024
rs7187289	CES3	5.33e-07	0.000549724
rs12449157	CES3	8.75e-07	0.000816276
kgp6438706	CES3	8.75e-07	0.000816276
rs8051587	CES3	8.75e-07	0.000816276
rs3785089	CES3	1.34e-06	0.00114558
kgp1600279	CES3	1.34e-06	0.00114558
kgp4536216	CES3	1.34e-06	0.00114558
kgp3348064	CES3	1.34e-06	0.00114558
rs6499143	CES3	1.54e-06	0.00127732
rs8060686	CES3	1.54e-06	0.00127732
rs10468274	CES3	1.54e-06	0.00127732
kgp6569153	CES3	1.72e-06	0.00140955
rs3843712	CES3	1.87e-06	0.00150134
kgp5279802	CES3	2.14e-06	0.00164269
rs8052655	CES3	2.14e-06	0.00164269
rs6499127	CES3	2.14e-06	0.00164269
rs8045523	CES3	2.44e-06	0.00180651
rs7194513	CES3	2.46e-06	0.00181467
rs13330121	CES3	2.48e-06	0.00182224
kgp16284323	CES3	3.04e-06	0.00213419
kgp16490264	CES3	3.04e-06	0.00213419
rs1109166	CES3	3.87e-06	0.00260029
rs16957551	CES3	5e-06	0.00318509
kgp16492968	CES3	5e-06	0.00318509
rs7189532	CES3	5e-06	0.00318509
kgp16443152	CES3	5e-06	0.00318509
rs7196374	CES3	5e-06	0.00318509
kgp2626014	CES3	6.32e-06	0.0036466
rs11860308	CES3	7.24e-06	0.00399321
kgp7369291	CES3	7.24e-06	0.00399321
kgp11912120	CES3	7.43e-06	0.00408698
rs8050745	CES3	7.62e-06	0.00410044
rs11860295	CES3	7.62e-06	0.00410044
kgp5308267	CES3	7.83e-06	0.00416414
kgp8137181	CES3	8.89e-06	0.00456282
kgp11638601	CRYBB2P1	1.21e-08	2.05e-05
kgp7541700	CRYBB2P1	1.89e-07	0.000236941
kgp15037474	CRYBB2P1	3.09e-07	0.000360938
rs5997076	CRYBB2P1	3.09e-07	0.000360938
rs5996945	CRYBB2P1	4.81e-07	0.000507047
rs8141065	CRYBB2P1	1.06e-06	0.000953401
kgp5770939	CRYBB2P1	2.27e-06	0.00171759
rs6004668	CRYBB2P1	5.43e-06	0.00339036
rs5761487	CRYBB2P1	9.71e-06	0.00484505
kgp9120456	CRYZ	4.45e-10	1.12e-06
kgp2857796	CRYZ	4.45e-10	1.12e-06
kgp6512496	CRYZ	8.32e-09	1.46e-05
rs10890142	CRYZ	4.26e-07	0.000459314
kgp7104593	CRYZ	1.94e-06	0.00153151
kgp9688033	CRYZ	1.94e-06	0.00153151
rs7522428	CRYZ	6.43e-06	0.00367871
kgp2662069	CRYZ	6.43e-06	0.00367871
rs277368	CRYZ	6.43e-06	0.00367871
rs3931020	CRYZ	9.93e-06	0.00493842
rs2185695	CRYZ	9.93e-06	0.00493842
kgp11392806	EFCAB2	4.23e-07	0.00045857
rs10927369	EFCAB2	9.17e-06	0.00465754
rs6700087	EFCAB2	9.38e-06	0.00472114
rs17282752	FAIM	2.51e-06	0.0018329
kgp6266176	FAM101B	5.37e-06	0.00336779
kgp4525961	FOXE1	6.78e-06	0.00377577
kgp9985542	GNAL	2.24e-09	4.6e-06
kgp8464840	GNAL	6.48e-08	9.68e-05
rs16976596	GNAL	1.6e-07	0.000206777
kgp7520346	GNAL	1.82e-07	0.000229736
rs8087266	GNAL	2.03e-07	0.000253305
kgp7943772	GNAL	1.83e-06	0.00147775
rs8084083	GNAL	1.96e-06	0.00153935
kgp5519994	GNAL	2.4e-06	0.00179427
rs4970777	GSTM3	1.97e-12	1.14e-08
rs10735234	GSTM3	4.24e-09	8.08e-06
rs1887547	GSTM3	1.53e-07	0.000201479
kgp5335369	GSTM3	1.6e-07	0.000206777
kgp12152967	GSTM3	2.21e-06	0.00168253
rs6693815	GSTM3	5.67e-06	0.00353227
kgp10476644	GSTM4	6.36e-10	1.56e-06
kgp1008930	GSTM5	9.7e-06	0.00484505
rs4925	GSTO1	3.99e-10	1.03e-06
rs11191979	GSTO1	3.99e-10	1.03e-06
kgp9846771	GSTO1	1.96e-09	4.13e-06
rs7896809	GSTO1	5.8e-09	1.07e-05
rs11191980	GSTO1	6.23e-08	9.37e-05
kgp21833364	GSTO1	3.36e-06	0.00232056
rs7101149	GSTO1	3.36e-06	0.00232056
rs12264196	GSTO1	6.33e-06	0.0036466
rs17116741	GSTO1	6.33e-06	0.0036466
rs7077259	GSTO1	6.33e-06	0.0036466
rs7077729	GSTO1	6.33e-06	0.0036466
rs7077797	GSTO1	6.33e-06	0.0036466
rs7099492	GSTO1	6.33e-06	0.0036466
rs7906892	GSTO1	6.33e-06	0.0036466
rs7906957	GSTO1	6.33e-06	0.0036466
rs17116751	GSTO1	6.33e-06	0.0036466
rs17116753	GSTO1	6.33e-06	0.0036466
rs17116755	GSTO1	6.33e-06	0.0036466
rs17116758	GSTO1	6.33e-06	0.0036466
kgp21589222	GSTO1	6.33e-06	0.0036466
rs12264646	GSTO1	6.33e-06	0.0036466
rs10509769	GSTO1	6.33e-06	0.0036466
rs12264844	GSTO1	6.33e-06	0.0036466
kgp21623870	GSTO1	6.33e-06	0.0036466
rs12267156	GSTO1	6.33e-06	0.0036466
rs7897376	GSTO1	6.33e-06	0.0036466
rs7914492	GSTO1	6.33e-06	0.0036466
rs12262175	GSTO1	6.33e-06	0.0036466
rs12264024	GSTO1	6.33e-06	0.0036466
rs7906559	GSTO1	6.58e-06	0.00373124
kgp12113598	GSTT2	1.36e-08	2.27e-05
kgp2483354	GSTT2	6.17e-08	9.37e-05
rs1002286	GSTT2	1.29e-07	0.000176208
rs1007888	GSTT2	8.22e-07	0.000795194
rs2000468	GSTT2	1.27e-06	0.00110791
rs6004011	GSTT2	5.05e-06	0.00320255
kgp2319766	GSTT2	7.52e-06	0.00410044
kgp2483354	GSTT2B	5.9e-09	1.08e-05
kgp12113598	GSTT2B	1.19e-08	2.02e-05
rs1002286	GSTT2B	7.02e-08	0.000102315
rs1007888	GSTT2B	9.7e-08	0.000137175
rs2000468	GSTT2B	1.75e-07	0.000221872
kgp2319766	GSTT2B	9.81e-07	0.000897772
rs6004011	GSTT2B	3.47e-06	0.00238952
kgp11627792	HOTAIRM1	7.29e-10	1.76e-06
rs4542196	HSD17B7	2.18e-08	3.52e-05
rs2665497	HSD17B7	2.18e-08	3.52e-05
rs1780019	HSD17B7	2.67e-08	4.28e-05
rs2805025	HSD17B7	3.01e-08	4.78e-05
rs1780007	HSD17B7	8.32e-08	0.000119088
rs10737487	HSD17B7	4.16e-07	0.000453595
rs74231120	HSD17B7	1.57e-06	0.00129862
rs4477251	HSD17B7	7.77e-06	0.00413894
rs365522	HSD17B7	8.24e-06	0.00429273
rs16856243	IGFBP2	9.25e-06	0.00466656
kgp7053063	IGFBP2	9.25e-06	0.00466656
rs2190358	IL1R2	6.4e-07	0.000631994
rs6715873	IL1R2	6.4e-07	0.000631994
rs4796640	KRT34	1.73e-07	0.000221263
kgp7402535	KRT34	2.54e-07	0.000310988
rs7207867	KRT34	4.53e-07	0.000484428
rs9893970	KRT34	4.72e-07	0.000499893
kgp12074097	KRT34	1.13e-06	0.000994899
rs2106852	KRT34	4.25e-06	0.00283991
rs16966801	KRT34	7.95e-06	0.00421073
rs8067943	KRT34	7.97e-06	0.00421073
kgp5595382	KRT34	9.02e-06	0.004599
rs2109435	KRT34	9.02e-06	0.004599
rs3759490	LCP1	2.61e-07	0.000317465
kgp3336820	LCP1	3.4e-07	0.000388122
rs10021346	LOC100507487	1.7e-09	3.69e-06
rs12508336	LOC100507487	2.24e-09	4.6e-06
kgp6850133	LOC100507487	1.38e-07	0.000186294
kgp12092358	LOC100507487	4.02e-07	0.000443404
rs3870129	LOC100507487	4.02e-07	0.000443404
rs10020014	LOC100507487	1.51e-06	0.0012629
kgp20787722	LOC100507487	1.91e-06	0.00151505
rs6850541	LOC100507487	1.91e-06	0.00151505
rs708727	LOC284581	1.16e-16	2.27e-12
kgp8632145	LOC284581	1.16e-16	2.27e-12
rs823154	LOC284581	1.76e-12	1.09e-08
rs1172198	LOC284581	8.63e-10	2.04e-06
kgp7855119	LOC284581	1.13e-08	1.94e-05
kgp11029813	LOC284581	4.68e-08	7.22e-05
rs960603	LOC284581	1.35e-07	0.000183853
kgp8147014	LOC284581	2.34e-07	0.000287271
rs823144	LOC284581	3.32e-07	0.000380045
kgp8490220	LOC284581	1.73e-06	0.00140955
rs10900524	LOC284581	2.8e-06	0.00200421
kgp5699906	LOC284581	4.33e-06	0.0028859
rs823114	LOC284581	8.21e-06	0.00428636
rs708723	LOC284581	8.21e-06	0.00428636
rs10153790	LOC90784	3.23e-09	6.4e-06
rs3770090	LOC90784	5.47e-09	1.02e-05
kgp757386	LOC90784	1.91e-08	3.14e-05
rs749581	LOC90784	1.58e-07	0.000206777
kgp9739637	LOC90784	1.64e-07	0.000210203
rs7565645	LOC90784	4.17e-07	0.000453595
rs4832257	LOC90784	4.41e-07	0.000473029
kgp7129654	LOC90784	1.48e-06	0.0012544
rs13393659	LOC90784	1.51e-06	0.0012629
kgp14134240	LOC90784	1.51e-06	0.0012629
kgp14192475	LOC90784	1.76e-06	0.00143087
rs1978842	LOC90784	2.03e-06	0.00158739
rs11127018	LOC90784	2.43e-06	0.00180651
rs11675985	LOC90784	6.24e-06	0.0036466
kgp149351	LRRC23	7.66e-06	0.00410044
kgp882526	LRRC23	7.66e-06	0.00410044
kgp12507872	LRRC23	8.87e-06	0.00456173
rs2072855	MCAT	3.56e-07	0.00040376
kgp6415725	MCAT	2.23e-06	0.00169247
kgp2200752	MCAT	3.25e-06	0.00226123
kgp15120388	MCAT	3.75e-06	0.00254439
kgp10649329	MCAT	4.36e-06	0.00290119
kgp7959663	MCAT	8.94e-06	0.00457649
kgp8377637	MEST	1.03e-06	0.000923894
kgp9362749	MEST	2.5e-06	0.0018329
kgp11966479	MLANA	2.84e-06	0.00202211
rs11118598	MTARC1	2.81e-07	0.00033547
rs7519414	MTARC1	2.98e-06	0.00211417
kgp5256871	MTARC1	3.1e-06	0.00217424
rs7536276	MTARC1	3.36e-06	0.00232056
rs337147	MTARC1	5.38e-06	0.00336779
kgp6872798	NINJ1	4.57e-07	0.000485871
rs7025554	NINJ1	9.88e-07	0.000897904
kgp10177866	NTPCR	3.83e-06	0.00258503
rs10910229	NTPCR	3.83e-06	0.00258503
kgp10341554	NTPCR	7.64e-06	0.00410044
kgp7768832	NTPCR	9.12e-06	0.00464125
kgp9342772	NUDT2	2.83e-07	0.00033547
kgp11524033	NUDT2	1.25e-06	0.00109362
rs4879784	NUDT2	4.68e-06	0.00307812
rs4879795	NUDT2	6.22e-06	0.0036466
rs10814110	NUDT2	6.48e-06	0.0036849
rs11788070	NUDT2	6.67e-06	0.00373124
kgp5833594	NUDT2	8.17e-06	0.00428636
kgp4313401	NUDT2	8.5e-06	0.00440298
kgp6842117	PDGFA	3.18e-06	0.00221894
kgp9529721	PLAT	1.14e-07	0.000157414
kgp20072429	PLAT	6.26e-07	0.000623359
kgp3915647	PLEKHG5	2.91e-08	4.63e-05
rs9434795	PLEKHG5	1.88e-06	0.00150134
rs2986742	PLEKHG5	6e-06	0.0036466
kgp2189687	PLEKHG5	7.96e-06	0.00421073
rs6591	POLR2L	1.5e-15	1.54e-11
kgp5993779	POLR2L	8.99e-14	6.85e-10
rs7946539	POLR2L	5.35e-12	2.63e-08
rs12422106	POLR2L	6.87e-11	2.16e-07
rs7941920	POLR2L	6.87e-11	2.16e-07
kgp5491952	POLR2L	6.87e-11	2.16e-07
kgp11309993	POLR2L	4.06e-10	1.04e-06
rs6762	POLR2L	1.38e-09	3.03e-06
kgp11917071	POLR2L	2.17e-09	4.54e-06
rs28558789	POLR2L	3.37e-09	6.63e-06
rs3059	POLR2L	4.98e-09	9.36e-06
kgp1433164	POLR2L	5.43e-07	0.000557414
rs12577104	POLR2L	8.97e-07	0.000833645
kgp3709936	PPIL3	7.28e-18	2.46e-13
kgp10267727	PPIL3	1.92e-17	5.66e-13
kgp10366399	PPIL3	2.97e-16	3.9e-12
rs11894842	PPIL3	2.97e-16	3.9e-12
kgp2536990	PPIL3	2.97e-16	3.9e-12
kgp10046001	PPIL3	2.97e-16	3.9e-12
rs7606251	PPIL3	5.63e-16	6.33e-12
rs6728771	PPIL3	1.5e-15	1.54e-11
rs4381763	PPIL3	1.89e-15	1.65e-11
kgp611063	PPIL3	1.89e-15	1.65e-11
kgp7888925	PPIL3	1.89e-15	1.65e-11
rs13410282	PPIL3	3.07e-15	2.59e-11
rs7583529	PPIL3	6.24e-12	3e-08
kgp3840087	PPIL3	8.94e-11	2.61e-07
kgp10287086	PPIL3	8.94e-11	2.61e-07
kgp4007162	PPIL3	8.94e-11	2.61e-07
kgp5053996	PPIL3	8.94e-11	2.61e-07
kgp5112956	PPIL3	1.79e-10	5.04e-07
kgp1930202	PPIL3	6.49e-10	1.58e-06
kgp6538542	PPIL3	1.05e-09	2.43e-06
kgp5808742	PPIL3	1.05e-09	2.43e-06
kgp4182356	PPIL3	1.85e-09	3.97e-06
kgp11036437	PPIL3	4.24e-09	8.08e-06
rs12105811	PPIL3	7.13e-09	1.29e-05
rs16836710	PPIL3	7.22e-09	1.3e-05
rs10190751	PPIL3	7.69e-09	1.36e-05
kgp12576303	PPIL3	3.26e-08	5.1e-05
rs7562391	PPIL3	3.26e-08	5.1e-05
rs13384245	PPIL3	6.67e-06	0.00373124
rs10204787	PPIL3	6.67e-06	0.00373124
kgp5569387	PPIL3	6.67e-06	0.00373124
rs10194347	PPIL3	6.67e-06	0.00373124
kgp3906634	PPP2R2C	5.06e-07	0.000528263
rs11982736	PSPHP1	5.19e-11	1.72e-07
rs1113765	PSPHP1	1.09e-07	0.000153169
rs9642404	PSPHP1	1.53e-07	0.000201479
kgp158909	PSPHP1	9.44e-06	0.00473043
kgp8520968	PYGB	2.13e-10	5.72e-07
rs7453	PYGB	1.92e-09	4.08e-06
kgp7241314	PYGB	7.5e-09	1.33e-05
rs3787076	PYGB	7.14e-08	0.000103368
rs6107027	PYGB	3.24e-07	0.000373377
rs869358	PYGB	3.24e-07	0.000373377
kgp6449984	PYGB	3.24e-07	0.000373377
kgp8682296	PYGB	9.14e-07	0.000846114
rs13040726	PYGB	3.63e-06	0.0024823
rs4423675	PYGB	3.75e-06	0.00254439
kgp5291262	PYGB	6.71e-06	0.0037441
kgp11071530	RBCK1	3.05e-11	1.11e-07
rs2145068	RBCK1	1.78e-10	5.04e-07
kgp4704120	RBCK1	2.74e-06	0.00196416
rs4816116	RBCK1	4.6e-06	0.00303603
kgp11650820	RBCK1	5e-06	0.00318509
rs1884637	RBCK1	6.05e-06	0.0036466
rs4649592	RNVU1-19	1.68e-11	6.94e-08
kgp21991864	RP11-336A10.4	7.6e-06	0.00410044
kgp21597774	RP11-336A10.4	7.6e-06	0.00410044
kgp2217104	RP11-6O2.4	2.41e-09	4.91e-06
kgp10322824	RP11-6O2.4	2.15e-06	0.00164523
kgp19994469	RP11-6O2.4	5.7e-06	0.00354381
kgp4760965	RP11-6O2.4	9.44e-06	0.00473043
kgp18912900	RP11-989F5.3	2.87e-07	0.000339084
rs11171739	RPS26	1.9e-11	7.55e-08
rs10876864	RPS26	4.9e-11	1.65e-07
kgp3320239	RPS26	5.29e-11	1.74e-07
rs877636	RPS26	1.04e-08	1.81e-05
rs772922	RPS26	1.59e-07	0.000206777
rs2934152	RPS26	5.6e-07	0.000572863
kgp2960288	RPS26	1.21e-06	0.00106341
rs4759218	RPS26	2.12e-06	0.00164269
rs7311008	RPS26	4.47e-06	0.00295759
rs2695784	RPS26	4.97e-06	0.00318509
kgp6381429	RPS26	4.97e-06	0.00318509
rs3026093	RRAD	2.09e-07	0.000258582
kgp10396071	RRAD	2.09e-07	0.000258582
rs3785089	RRAD	8.4e-07	0.000799751
kgp1600279	RRAD	8.4e-07	0.000799751
kgp4536216	RRAD	8.4e-07	0.000799751
kgp3348064	RRAD	8.4e-07	0.000799751
rs7187695	RRAD	1.3e-06	0.00113078
rs3843712	RRAD	3.57e-06	0.00245172
rs13330121	RRAD	3.7e-06	0.0025265
rs3743733	RRAD	7.03e-06	0.00390632
kgp6569153	RRAD	7.23e-06	0.00399321
rs8045523	RRAD	7.44e-06	0.00408698
rs7194513	RRAD	7.59e-06	0.00410044
kgp6410309	SLC2A9	8.46e-07	0.000801769
kgp20746934	SLC2A9	1.7e-06	0.00139849
kgp8943910	SLC2A9	2.14e-06	0.00164423
kgp2648435	SLC2A9	2.34e-06	0.00175096
kgp11634399	SLC2A9	2.84e-06	0.00202211
kgp2087314	SLC2A9	8.14e-06	0.00427971
kgp6013382	SLC44A5	1.95e-11	7.55e-08
rs1249780	SLC44A5	1.95e-11	7.55e-08
kgp8298541	SLC44A5	4.82e-11	1.65e-07
rs1249808	SLC44A5	4.82e-11	1.65e-07
rs1249810	SLC44A5	6.97e-11	2.17e-07
rs1249849	SLC44A5	8.97e-11	2.61e-07
kgp9905458	SLC44A5	1.67e-10	4.81e-07
kgp7206046	SLC44A5	1.17e-09	2.69e-06
rs1249813	SLC44A5	4.99e-09	9.36e-06
rs2799050	SLC44A5	6.77e-08	9.99e-05
rs12139331	SLC44A5	4.15e-07	0.000453595
kgp3854821	SLC44A5	6.81e-07	0.000667328
kgp5688146	SLC44A5	6.98e-07	0.000678561
rs7518629	SLC44A5	1.48e-06	0.0012544
kgp8872597	SLC44A5	2.44e-06	0.00180651
rs10874314	SLC44A5	4.84e-06	0.00315595
kgp13937878	SLFN11	1.95e-12	1.14e-08
kgp13861714	SLFN11	1.95e-12	1.14e-08
kgp8249981	SLFN11	4.86e-11	1.65e-07
rs9303687	SLFN11	9.54e-08	0.000135761
rs997654	SLFN11	9.37e-07	0.000860501
kgp10555449	SLFN11	9.37e-07	0.000860501
rs7210207	SLFN11	1.1e-06	0.000973355
rs722375	SLFN11	1.1e-06	0.000973355
kgp14015174	SLFN11	1.47e-06	0.0012544
kgp13996477	SLFN11	5.24e-06	0.00329625
kgp13879373	SLFN11	5.24e-06	0.00329625
rs1739652	SNORA71A	3.95e-22	4.66e-17
kgp3661828	SNORA71A	3.95e-22	4.66e-17
rs3752277	SNORA71A	1.91e-16	3.47e-12
kgp11315153	SNORA71A	3.4e-16	4.01e-12
rs788348	SNORA71A	3.4e-16	4.01e-12
rs805528	SNORA71A	5.77e-13	4.13e-09
kgp9029968	SNORA71A	1.05e-11	4.67e-08
rs752775	SNORA71A	2.82e-11	1.04e-07
rs6099675	SNORA71A	2.82e-11	1.04e-07
rs1315306	SNORA71A	3.67e-07	0.000414283
kgp3163819	SNORA71A	5.9e-07	0.000589854
kgp2291676	SNORA71A	4.71e-06	0.00308334
rs4812025	SNORA71A	9.23e-06	0.00466656
rs959071	SNORD3C	5.57e-08	8.54e-05
rs1295329	SNORD3C	1.12e-07	0.000155962
rs10491097	SNORD3C	1.12e-07	0.000155962
kgp6093271	SNORD3C	5.83e-07	0.000585836
rs4924980	SNORD3C	5.83e-07	0.000585836
rs11652784	SNORD3C	5.83e-07	0.000585836
kgp197721	SNORD3C	5.83e-07	0.000585836
rs2233072	SNORD3C	6.61e-07	0.000650553
kgp1481210	SNORD3C	1.09e-06	0.000970144
rs11658544	SNORD3C	1.09e-06	0.000970144
rs10944128	SNORD50A	6.66e-20	5.24e-15
kgp7185276	SNORD50A	1.51e-18	7.12e-14
kgp5568134	SNORD50A	1.51e-18	7.12e-14
kgp11265654	SNORD50A	1.16e-12	7.59e-09
kgp4854182	SNORD50A	2.73e-12	1.43e-08
kgp6036100	SNORD50A	5.62e-10	1.4e-06
rs9450273	SNORD50A	1.25e-09	2.83e-06
rs6454505	SNORD50A	1.18e-08	2.02e-05
rs4296866	SNORD50A	6.98e-08	0.000102315
rs1413724	SNORD50A	1.23e-07	0.000168649
kgp291008	SNORD50A	4.93e-07	0.00051771
rs7763210	SNORD50A	5.19e-07	0.000540323
kgp5462492	SNORD50A	6.98e-07	0.000678561
kgp1471023	SNORD89	5.99e-14	4.71e-10
rs3828194	SNORD89	5.99e-14	4.71e-10
kgp3051790	SNORD89	2.97e-13	2.19e-09
kgp6880636	SNORD89	4.49e-11	1.61e-07
rs13025261	SNORD89	2.69e-09	5.38e-06
rs4851416	SNORD89	6.22e-08	9.37e-05
kgp3463399	SNORD89	6.68e-08	9.92e-05
rs6753727	SNORD89	4.95e-06	0.00318509
kgp4674020	SNRPN	6.61e-06	0.00373124
kgp2217104	SYNM	6.38e-13	4.43e-09
kgp10322824	SYNM	6.07e-06	0.0036466
rs899950	SYNM	7.64e-06	0.00410044
kgp10152733	TMEM38B	2.27e-12	1.25e-08
kgp18432055	TMEM38B	2.27e-12	1.25e-08
kgp18379774	TMEM38B	6.6e-12	3e-08
rs1979993	TMEM38B	6.6e-12	3e-08
kgp11711524	TMEM38B	6.6e-12	3e-08
rs3817141	TMEM38B	1.25e-11	5.26e-08
kgp18525257	TMEM38B	1.25e-11	5.26e-08
kgp11303886	TMEM38B	2.19e-11	8.34e-08
kgp1683448	TMEM38B	8.28e-10	1.97e-06
rs10739211	TMEM38B	1.29e-09	2.88e-06
kgp3203367	TMEM38B	1.29e-09	2.88e-06
rs6477473	TMEM38B	1.43e-09	3.13e-06
rs10978213	TMEM38B	3.73e-09	7.22e-06
kgp18455984	TMEM38B	3.73e-09	7.22e-06
rs10733555	TMEM38B	1.69e-08	2.8e-05
kgp9846691	TMEM38B	1.89e-08	3.13e-05
rs7039618	TMEM38B	3.53e-08	5.48e-05
kgp1812806	TMEM38B	7.56e-08	0.000108818
rs10978293	TMEM38B	2.77e-07	0.000331867
rs872246	TMEM38B	2.77e-07	0.000331867
rs10759135	TMEM38B	9.97e-07	0.000902256
kgp3746295	TMEM38B	4.38e-06	0.00290348
rs7872125	TMEM38B	5.19e-06	0.00328222
rs7047678	TMEM38B	8.49e-06	0.00440298
rs10816295	TMEM38B	8.49e-06	0.00440298
kgp11071530	TRIB3	7.73e-06	0.00413028
rs2145068	TRIB3	8.64e-06	0.00446377
kgp6111734	TYR	2.29e-06	0.00172766
kgp10538348	TYR	3.03e-06	0.00213419
kgp5866244	TYRP1	3.89e-07	0.000436951
rs7023927	TYRP1	1.73e-06	0.00140955
rs10491742	TYRP1	1.87e-06	0.00150134
rs13397978	U3	8.67e-06	0.00446907
rs6723554	UGT1A1	2.09e-06	0.00163162
kgp123552	UGT1A1	2.66e-06	0.00192386
kgp10839872	UGT1A1	6.45e-06	0.003681
rs10417397	ZNF812P	8.06e-06	0.00424776
