# Supplementary material for: HSD17B7 gene in self‐renewal and oncogenicity of keratinocytes from Black versus White populations
Source: EMBO Mol Med. 2021 Jun 29;13(7):e14133. doi: 10.15252/emmm.202114133 (PMC8261506; doi:10.15252/emmm.202114133)
Supplement: Supplementary file 6 — Dataset EV3 [file EMMM-13-e14133-s001.xlsx]

## Sheet: HKC Black_White_Fig8A
	Dataset EV3 (related to Fig 8 and 9). Individual experimental values of mitochondrial activity and metabolic parameters.
		OXPHOS												FAO
	Sample	ETC (complex I -> III)						ATP						Acid solunle metabolites (ASM)						Mitochondrial ROS
		nmol red cyt c/min/mg prot			mean	std		nmol/mg prot			mean	std		pmol/h/mg prot			mean	std		(nmol/mit prot)
	- HKC 275 (White) 1 – 2 – 3	3.24	3.34	3.11	3.23	0.115326		60.82	81.34	90.23	77.4633	15.0834		1.09	0.92	0.91	0.973333	0.10116		5.67
	- HKC 281 (White) 1 – 2 – 3	2.09	2.43	2.55	2.35667	0.238607		82	109.2	98.76	96.6533	13.7218		1.12	1.28	1.52	1.30667	0.201329		4.07
	- HKC 274 (White) 1 – 2 – 3	3.11	2.89	3.12	3.04	0.13		89.23	102.13	110.23	100.53	10.591		1.82	1.72	1.41	1.65	0.213776		4.41
	- HKC 260 (White) 1 – 2 – 3	3.09	3.45	3.38	3.30667	0.190875		129.34	137.45	138.23	135.007	4.92295		1.19	1.02	1.02	1.07667	0.0981495		3.76
	- HKC 271 (White) 1 – 2 – 3	2.18	2.17	2.01	2.12	0.0953939		118.23	128.39	117.29	121.303	6.1552		1.38	1.92	1.96	1.75333	0.323934		4.92
	- HKC 276 (White) 1 – 2 – 3	2.38	2.33	2.09	2.26667	0.155027		10.2.38	99.38	93.27	96.325	4.32042		0.91	1.04	1.18	1.04333	0.135031		4.35
	- HKC 249 (White) 1 – 2 – 3	2.16	2.52	2.34	2.34	0.18		98.82	110.27	102.34	103.81	5.86484		1.08	0.76	0.93	0.923333	0.160104		4.11
	- HKC 273 (Black) 1 – 2 – 3	1.89	1.72	1.82	1.81	0.08544		54.78	43.91	42.34	47.01	6.77465		0.34	0.45	0.71	0.5	0.19		3.24
	- HKC 285 (Black) 1 – 2 – 3	1.23	1.52	1.37	1.37333	0.145029		47.39	51.28	55	51.2233	3.80532		0.43	0.51	0.56	0.5	0.0655744		2.91
	- HKC 272 (Black) 1 – 2 – 3	1.28	1.27	1.38	1.31	0.0608276		29.87	44.56	41.32	38.5833	7.7179		0.67	0.51	0.55	0.576667	0.0832666		3.11
	- HKC 284 (Black) 1 – 2 – 3	1.09	0.78	0.92	0.93	0.155242		21.76	22.91	23.45	22.7067	0.863153		0.19	0.11	0.1	0.133333	0.0493288		3.81
	- HKC 263 (Black) 1 – 2 – 3	1.11	1.09	0.28	0.826667	0.473533		17.9	29.34	21.39	22.8767	5.86311		1.52	1.81	1.24	1.52333	0.285015		2.91
	- HKC 261 (Black) 1 – 2 – 3	2.92	2.72	2.34	2.66	0.294618		0.72	0.54	0.62	0.626667	0.090185		0.29	0.29	0.57	0.383333	0.161658		4.23
	- HKC 278 (Black) 1 – 2 – 3	1.12	0.99	0.76	0.956667	0.1823		0.65	0.59	0.81	0.683333	0.113725		0.18	0.17	0.26	0.203333	0.0493288		3.98
	- HKC 244 (White) A – B – C	2.36	2.14	2.04	2.18	0.163707		72.15	71.59	87.63	77.1233	9.10335		1.36	1.15	0.94	1.15	0.21		4.26
	- HKC 233 (White) A – B – C	2.59	2.69	2.87	2.71667	0.141892		82.36	96.36	91.25	89.99	7.08454		1.18	1.28	0.85	1.015	0.233345		3.59
	- HKC 215 (White) A – B – C	1.97	2.21	1.77	1.98333	0.220303		97.53	112.25	117.23	109.003	10.2434		1.82	1.52	1.76	1.64	0.169706		6.21
	- HKC 214 (White) A – B – C	2.15	2	1.97	2.04	0.0964365		89.52	105.23	97.52	97.4233	7.85545		1.28	1.12	0.97	1.12333	0.155027		3.59
	- HKC 213 (White) A – B – C	3.24	2.87	3.11	3.07333	0.187705		102.34	106.39	121.38	110.037	10.0302		2.01	1.82	1.94	1.92333	0.0960902		4.23
	- HKC 246 (Black) A – B – C	1.45	1.69	1.71	1.61667	0.144684		77.12	43.91	78.96	78.04	1.30108		0.63	0.64	0.52	0.596667	0.0665833		2.12
	- HKC 237 (Black) A – B – C	1.91	2.13	2.05	2.03	0.111355		89.23	81.25	93.24	87.9067	6.10356		0.85	0.91	0..82	0.88	0.0424264		2.05
	- HKC 223 (Black) A – B – C	1.24	1.16	1.25	1.21667	0.0493288		53.12	64.25	42.36	53.2433	10.9455		0.34	0.27	0.59	0.4	0.168226		0.97
	- HKC 208 (Black) A – B – C	1.69	1.39	1.58	1.55333	0.151767		61.29	62.25	64.39	62.6433	1.58699		0.51	0.67	0.61	0.596667	0.080829		2.29
	- HKC 207 (Black) A – B – C	1.58	1.67	1.62	1.62333	0.0450925		69.46	51.24	50.89	57.1967	10.6218		0.21	0.37	0.28	0.286667	0.0802081		1.42

## Sheet: HKC_HSD17B7oe_Fig8B
		OXPHOS												FAO
	Sample	ETC (complex I -> III)						ATP						Acid solunle metabolites (ASM)						Mitochondrial ROS
		nmol red cyt c/min/mg prot			mean	std		nmol/mg prot			mean	std		pmol/h/mg prot			mean	std		(nmol/mit prot)
	HKC 249 pLV Ctrl A – B – C	2.33	2.71	2.19	2.41	0.269072		81.89	92.13	71.89	81.97	10.1202		1.12	0.98	1.23	1.11	0.1253		4.12	4.44	4.01	4.19	0.223383
	HKC 249 pLV HSD17B7 A – B – C	1.76	1.71	1.52	1.66333	0.126623		63.82	62.1	66.21	64.0433	2.06408		0.72	0.81	0.62	0.716667	0.0950438		3.12	3.18	3.39	3.23	0.141774
	HKC 260 pLV Ctrl A – B – C	3.21	3.12	3.34	3.22333	0.110604		110.21	101.34	93.47	101.673	8.37498		1.29	1.02	1.08	1.13	0.141774		3.45	3.82	3.23	3.5	0.298161
	HKC 260 pLV HSD17B7 A – B – C	2.49	2.31	2.71	2.50333	0.200333		83.29	75.89	62.39	73.8567	10.5973		0.78	0.66	0.56	0.666667	0.110151		2.18	2.28	2.45	2.30333	0.136504
	HKC 275 pLV Ctrl A – B – C	3.13	3.25	3.02	3.13333	0.115036		72.56	62.59	61.23	65.46	6.18627		1.25	1.04	1.14	1.14333	0.10504		4.56	4.12	4.36	4.34667	0.220303
	HKC 275 pLV HSD17B7 A - B - C	2.81	2.39	2.59	2.59667	0.210079		52.36	54.23	51.24	52.61	1.5106		0.56	0.49	0.71	0.586667	0.112398		2.59	2.21	2.56	2.45333	0.211266

## Sheet: SCC13_HSD17B7oe_Fig8C
		OXPHOS												FAO
	Sample	ETC (complex I -> III)						ATP						Acid solunle metabolites (ASM)						Mitochondrial ROS
		nmol red cyt c/min/mg prot			mean	std		nmol/mg prot			mean	std		pmol/h/mg prot			mean	std		(nmol/mit prot)			mean	std
	SCC13 pLV Ctrl A – B – C	7.81	6.78	5.78	6.79	1.01504		189.62	191.23	172.34	184.397	10.4724		1.67	1.82	1.71	1.73333	0.0776745		4.67	4.31	4.11	4.36333	0.283784
	SCC13 pLV HSD17B7 A – B – C	5.64	4.58	4.21	4.81	0.742226		110.29	123.46	135.21	122.987	12.4667		1.1	1.19	0.93	1.07333	0.132035		2.89	3.12	3.14	3.05	0.138924

## Sheet: SCC13 shHSD_Fig8D
		OXPHOS												FAO
	Sample	ETC (complex I -> III)						ATP						Acid solunle metabolites (ASM)						Mitochondrial ROS
		nmol red cyt c/min/mg prot			mean	std		nmol/mg prot			mean	std		pmol/h/mg prot			mean	std		(nmol/mit prot)
	shCtrl A - B - C	8.23	8.15	7.49	7.95667	0.40612		164.482	178.319	194.106	178.969	14.8229		1.425	1.07	1.315	1.27	0.181728		3.722	4.1215	3.5575	3.80033	0.290045
	shHSD-2 A - B - C	12.69	12.87	13.46	13.0067	0.402782		285.023	308.095	247.598	280.239	30.5308		1.935	1.845	1.89	1.89	0.045		5.8135	4.991	5.273	5.35917	0.417965
	shHSD-4 A - B - C	14.21	13.69	13.47	13.79	0.38		320.45	304.694	275.382	300.176	22.8715		2.06	2.02	2.18	2.08667	0.0832666		5.5315	6.4245	5.649	5.86833	0.485224

## Sheet: SCC13 HSDmut_Fig9C
		OXPHOS
	Sample	ETC (complex I -> III)						ATP						Mitochondrial ROS
		nmol red cyt c/min/mg prot			mean	std		nmol/mg prot			mean	std		(nmol/mit prot)			mean	std
	SCC13 Ctrl A	9.12	8.89	9.32	9.11	0.215174		154.466	156.479	145.559	152.168	5.8115		4.0745	3.816	3.5105	3.80033	0.282326
	SCC13 Ctrl B	7.89	8.02	7.93	7.94667	0.0665833		169.754	172.079	154.17	165.334	9.73825		3.816	3.722	4.5445	4.0275	0.450195
	SCC13 Ctrl C	8.92	8.45	8.32	8.56333	0.315647		152.033	145.902	144.17	147.368	4.13123		3.299	3.957	4.051	3.769	0.409737
	SCC13 HSD-wt A	3.45	4.01	3.78	3.74667	0.281484		90.3036	68.0736	80.0388	79.472	11.1258		2.2415	2.077	1.9595	2.09267	0.141651
	SCC13 HSD-wt B	3.87	3.64	3.21	3.57333	0.335012		101.489	98.7744	97.3392	99.2008	2.10741		1.8655	2.077	1.8185	1.92033	0.137697
	SCC13 HSD-wt C	4.56	4.05	4.43	4.34667	0.265016		95.7324	93.174	86.7624	91.8896	4.62088		2.312	2.1005	2.2415	2.218	0.107691
	SCC13 HSD-mut A	9.96	10.9	9.83	10.23	0.583866		153.593	159.833	157.555	156.994	3.15768		3.5575	3.346	3.487	3.4635	0.107691
	SCC13 HSD-mut B	10.9	8.95	9.45	9.76667	1.01283		170.519	172.25	168.959	170.576	1.64655		4.427	4.6855	4.192	4.43483	0.246843
	SCC13 HSD-mut C	8.92	8.37	8.43	8.57333	0.301717		158.117	146.588	155.558	153.421	6.05407		3.6985	3.957	3.7925	3.816	0.130842

## Sheet: SCC shHSD zymo_Fig9D
		OXPHOS
	Sample	ETC (complex I -> III)						ATP						Mitochondrial ROS
		nmol red cyt c/min/mg prot			mean	std		nmol/mg prot			mean	std		(nmol/mit prot)			mean	std
	SCC13 Ctrl A	9.02	8.76	9.12	8.96667	0.185831		155.948	159.802	172.219	162.656	8.50277		3.0405	2.5705	2.923	2.84467	0.244596
	SCC13 Ctrl B	8.74	8.45	8.83	8.67333	0.198578		170.69	168.928	153.718	164.445	9.33209		3.252	3.064	2.782	3.03267	0.236561
	SCC13 Ctrl C	8.12	8.01	7.89	8.00667	0.115036		180.565	176.135	159.848	172.183	10.9092		3.0875	3.3695	3.158	3.205	0.146757
	SCC13 shHSD-2 A	13.28	12.81	14.32	13.47	0.772722		278.159	284.633	244.619	269.137	21.4785		6.777	6.4245	6.0955	6.43233	0.340818
	SCC13 shHSD-2 B	11.29	11.92	12.03	11.7467	0.399291		309.359	317.502	275.959	300.94	22.0138		6.354	6.3305	5.508	6.06417	0.481798
	SCC13 shHSD-2 C	13.87	14.12	12.98	13.6567	0.599194		287.706	300.779	278.33	288.938	11.2748		4.427	5.696	5.3435	5.1555	0.655056
	SCC13 shHSD-4 A	14.02	13.38	13.98	13.7933	0.358515		310.123	299.827	340.231	316.727	20.996		4.662	5.0615	5.1085	4.944	0.245347
	SCC13 shHSD-4 B	12.84	12.25	12.81	12.6333	0.332315		298.439	309.53	285.397	297.789	12.0797		6.5655	5.9075	6.0955	6.1895	0.338922
	SCC13 shHSD-4 C	13.45	12.38	13.71	13.18	0.704911		268.97	267.301	284.57	273.614	9.52516		6.7535	5.649	6.4245	6.27567	0.567092
	SCC13 Ctrl A + zymo	5.65	6.72	5.52	5.96333	0.658508		123.282	126.932	114.842	121.686	6.20108		2.077	1.6305	1.9125	1.87333	0.225812
	SCC13 Ctrl B + zymo	4.35	4.87	5.04	4.75333	0.35949		102.971	112.97	110.771	108.904	5.25468		1.936	1.607	1.5835	1.70883	0.197083
	SCC13 Ctrl C + zymo	6.02	6.7	6.1	6.27333	0.371663		111.332	104.297	121.987	112.539	8.90669		1.6305	1.889	1.607	1.70883	0.156471
	SCC13 shHSD-2 A + zymo	5.74	5.52	5.93	5.73	0.205183		112.331	112.97	119.897	115.066	4.1958		1.466	1.2075	1.5365	1.40333	0.173221
	SCC13 shHSD-2 B + zymo	7.71	7.82	6.98	7.50333	0.456545		123.266	134.81	126.839	128.305	5.91005		1.748	1.6305	1.137	1.50517	0.324209
	SCC13 shHSD-2 C + zymo	8.02	7.82	7.93	7.92333	0.100167		108.337	114.452	117.806	113.532	4.80123		1.607	1.8185	1.419	1.61483	0.199865
	SCC13 shHSD-4 A + zymo	5.63	6.03	5.09	5.58333	0.471734		109.882	111.239	116.028	112.383	3.22895		1.4425	1.137	1.607	1.3955	0.238499
	SCC13 shHSD-4 B + zymo	6.09	6.64	6.52	6.41667	0.289194		111.332	120.77	107.651	113.251	6.767		1.842	1.419	1.3485	1.5365	0.266909
	SCC13 shHSD-4 C + zymo	7.12	7.09	7.18	7.13	0.0458258		114.452	117.65	111.332	114.478	3.15908		1.6305	1.56	1.278	1.4895	0.186525

## Sheet: HKC_late passage_SF6A
	Late passage	OXPHOS												FAO
	Sample	ETC (complex I -> III)						ATP						Acid solunle metabolites (ASM)						Mitochondrial ROS
		nmol red cyt c/min/mg prot			mean	std		nmol/mg prot			mean	std		pmol/h/mg prot			mean	std		(nmol/mit prot)
	HKC 274 (White) 1 - 2	2.35	2.12	2.01	2.16	0.173494		72.36	78.52	71.25	74.0433	3.91643		1.25	1.56	1.36	1.39	0.157162		3.12
	HKC 260 (White) 1 – 2	1.58	1.63	1.01	1.40667	0.344432		74.23	71.21	73.26	72.9	1.54185		1.12	1.27	1.39	1.26	0.135277		2.15
	HKC 276 (White) 1 – 2	1.87	1.98	2.15	2	0.141067		85.63	70.25	71.56	75.8133	8.52668		1.29	1.14	0.97	1.13333	0.160104		3.56
	HKC 272 (Black) 1 – 2	1.23	1.05	1.31	1.19667	0.133167		24.13	33.65	38.54	32.1067	7.32792		0.72	0.61	0.58	0.636667	0.0737111		2.69
	HKC 284 (Black) 1 – 2	0.98	1.12	1.26	1.12	0.14		24.56	29.63	37.56	30.5833	6.55222		0.15	0.23	0.11	0.163333	0.061101		2.12
	HKC 261 (Black) 1 – 2	1.06	0.94	0.76	0.92	0.150997		38.96	41.25	44.36	41.5233	2.71036		1.64	1.89	1.74	1.75667	0.125831		2.91

## Sheet: HKC_complexes_SF6B
	Sample		Complex I		Complex II		Complex III		Complex IV
			nmol NAD/min/mg prot		nmol cit c/min/mg prot		nmol red cit c/min/mg prot		nmol ox cit c/min/mg prot
	HKC 244 (White)		0.76		1.36		0.72		1.12
	HKC 233 (White)		0.72		1.25		0.61		1.06
	HKC 215 (White)		0.56		1.15		0.52		0.81
	HKC 214 (White)		0.89		1.02		0.48		0.97
	HKC 213 (White)		0.97		1.12		0.77		1.59
	HKC 246 (Black)		0.42		0.92		0.61		0.61
	HKC 237 (Black)		0.61		0.82		0.64		0.52
	HKC 223 (Black)		0.52		0.38		0.39		0.41
	HKC 208 (Black)		0.33		0.85		0.81		0.69
	HKC 207 (Black)		0.28		0.71		0.54		0.33
